# Supplementary material for: {2-[(1H-Indol-3-yl­methyl­idene)amino]-4,5,6,7-tetra­hydro­benzo[b]thio­phen-3-yl}(phen­yl)methanone
Source: Acta Crystallogr Sect E Struct Rep Online. 2014 Mar 29;70(Pt 4):o501–2. doi: 10.1107/S1600536814006345 (PMC3998588; doi:10.1107/S1600536814006345)
Supplement: Supplementary file 1 [file e-70-0o501-sup1.cif]

##############################################################################
#                                                                            #
# This CIF contains the data in a paper accepted for publication in          #
# Acta Crystallographica Section E. It conforms to the requirements of       #
# Notes for Authors for Acta Crystallographica Section E, and has been       #
# peer reviewed under the auspices of the IUCr Commission on Journals.       #
#                                                                            #
# Full details of the Crystallographic Information File format               #
# are given in the paper "The Crystallographic Information File (CIF):       #
# a New Standard Archive File for Crystallography" by S. R. Hall, F. H.      #
# Allen and I. D. Brown [Acta Cryst. (1991), A47, 655-685].                  #
#                                                                            #
# The current version of the core CIF dictionary is obtainable from          #
# ftp://ftp.iucr.org/pub/cif_core.dic.                                       #
#                                                                            #
# Software is freely available for graphical display of the structure(s)     #
# in this CIF. For information consult the CIF software page                 #
# http://www.iucr.org/resources/cif/software.                                #
#                                                                            #
# This file may be used for bona fide research purposes within the           #
# scientific community so long as proper attribution is given to the journal # 
# article from which it was obtained.                                        #
#                                                                            #
##############################################################################
data_I
_database_code_depnum_ccdc_archive 'CCDC 993031'
_audit_creation_method
;
  Olex2 1.2
  (compiled Apr 23 2013 17:54:37, GUI svn.r4466)
;
_journal_date_recd_electronic     2014-03-19
_journal_date_accepted     2014-03-21
_journal_name_full     'Acta Crystallographica, Section E'
_journal_year     2014
_journal_volume     70
_journal_issue      4
_journal_page_first     o501
_journal_page_last     o502
_journal_paper_category     QO
_journal_paper_doi     10.1107/S1600536814006345
_journal_coeditor_code     BT6971
_publ_contact_author_name     'Jasinski, Jerry P.'
_publ_contact_author_address
;
Department of Chemistry
Keene State College
229 Main Street
Keene, New Hampshire 03435, USA
;
_publ_contact_author_email     jjasinski@keene.edu
_publ_contact_author_fax     ?
_publ_contact_author_phone     '603 358-2563'
_publ_section_title
;\
{2-[(1<i>H</i>-Indol-3-ylmethylidene)amino]-4,5,6,7-tetrahydrobenzo[<i>b</i>]\
thiophen-3-yl}(phenyl)methanone
;
loop_
    _publ_author_name
    _publ_author_address
    'Kaur, Manpreet'
;
Department of Studies in Chemistry
University of Mysore
Manasagangotri, Mysore 570 006, India
;
    'Jasinski, Jerry P.'
;
Department of Chemistry
Keene State College
229 Main Street
Keene, NH 03435-2001, USA
;
    'Yamuna, Thammarse S.'
;
Department of Studies in Chemistry
University of Mysore
Manasagangotri, Mysore 570 006, India
;
    'Yathirajan, H. S.'
;
Department of Studies in Chemistry
University of Mysore
Manasagangotri, Mysore 570 006, India
;
    'Byrappa, K.'
;
Materials Science Center,
University of Mysore,
Vijyana Bhavan Building,
Manasagangothri, Mysore 570 006, India
;
_chemical_name_systematic
;\
{2-[(1<i>H</i>-Indol-3-ylmethylidene)amino]-4,5,6,7-\
tetrahydrobenzo[<i>b</i>]thiophen-3-yl}(phenyl)methanone
;
_chemical_name_common
;\
{2-[(1<i>H</i>-Indol-3-ylmethylidene)amino]-4,5,6,7-\
tetrahydrobenzo[<i>b</i>]thiophen-3-yl}(phenyl)methanone
;
_chemical_formula_moiety     'C24 H20 N2 O S'
_chemical_formula_sum     'C24 H20 N2 O S'
_chemical_formula_iupac     'C24 H20 N2 O S'
_chemical_formula_weight     384.48
_chemical_melting_point     ?
_shelx_space_group_comment
;
The symmetry employed for this shelxl refinement is uniquely defined
by the following loop, which should always be used as a source of
symmetry information in preference to the above space-group names.
They are only intended as comments.
;
_space_group_crystal_system     monoclinic
_space_group_name_H-M_alt     'P 21'
_space_group_name_Hall     'P 2yb'
loop_
    _space_group_symop_operation_xyz
    'x, y, z'
    '-x, y+1/2, -z'
_cell_length_a     8.66858(16)
_cell_length_b     21.8200(4)
_cell_length_c     10.41956(18)
_cell_angle_alpha     90
_cell_angle_beta     108.1709(19)
_cell_angle_gamma     90
_cell_volume     1872.55(6)
_cell_formula_units_Z     4
_cell_measurement_reflns_used     6047
_cell_measurement_theta_min     4.0510
_cell_measurement_theta_max     71.4250
_cell_measurement_temperature     173(2)
_exptl_crystal_description     block
_exptl_crystal_colour     orange
_exptl_crystal_size_max     0.22
_exptl_crystal_size_mid     0.18
_exptl_crystal_size_min     0.06
_exptl_crystal_density_diffrn     1.364
_exptl_crystal_density_meas     ?
_exptl_crystal_density_method     ?
_exptl_crystal_F_000     808
_exptl_absorpt_coefficient_mu     1.664
_exptl_absorpt_correction_type     multi-scan
_exptl_absorpt_process_details
;
(CrysAlis PRO and CrysAlis RED; Agilent, 2012)
;
_shelx_estimated_absorpt_T_min     ?
_shelx_estimated_absorpt_T_max     ?
_exptl_absorpt_correction_T_min     0.86459
_exptl_absorpt_correction_T_max     1.00000
_exptl_special_details
;
;
_diffrn_ambient_temperature     173(2)
_diffrn_radiation_type     CuK\a
_diffrn_radiation_wavelength     1.54184
_diffrn_measurement_device_type     'Agilent Eos Gemini'
_diffrn_measurement_method     '\w scans'
_diffrn_detector_area_resol_mean     16.0416
_diffrn_reflns_number     11535
_diffrn_reflns_av_R_equivalents     0.0394
_diffrn_reflns_theta_min     4.052
_diffrn_reflns_theta_max     71.400
_diffrn_reflns_theta_full     67.684
_diffrn_measured_fraction_theta_max     0.987
_diffrn_measured_fraction_theta_full     0.999
_diffrn_reflns_limit_h_min     -10
_diffrn_reflns_limit_h_max     10
_diffrn_reflns_limit_k_min     -26
_diffrn_reflns_limit_k_max     24
_diffrn_reflns_limit_l_min     -10
_diffrn_reflns_limit_l_max     12
_refine_special_details
;
;
_reflns_number_total     6843
_reflns_number_gt     6396
_reflns_threshold_expression     I>2\s(I)
_refine_ls_structure_factor_coef     Fsqd
_refine_ls_matrix_type     full
_refine_ls_R_factor_all     0.0408
_refine_ls_R_factor_gt     0.0379
_refine_ls_wR_factor_gt     0.0955
_refine_ls_wR_factor_ref     0.0981
_refine_ls_goodness_of_fit_ref     1.010
_refine_ls_restrained_S_all     1.010
_refine_ls_number_reflns     6843
_refine_ls_number_parameters     505
_refine_ls_number_restraints     1
_refine_ls_hydrogen_treatment     constr
_refine_ls_weighting_scheme     calc
_refine_ls_weighting_details
                      'w=1/[\s^2^(Fo^2^)+(0.0599P)^2^] where P=(Fo^2^+2Fc^2^)/3'
_atom_sites_solution_hydrogens     geom
_atom_sites_solution_primary     direct
_atom_sites_solution_secondary     ?
_refine_ls_shift/su_max     0.001
_refine_ls_shift/su_mean     0.000
_refine_diff_density_max     0.423
_refine_diff_density_min     -0.260
_refine_ls_extinction_method     none
_refine_ls_extinction_coef     .
_refine_ls_abs_structure_details
;
Flack parameter determined using 2790 quotients
[(<i>I</i>^+^)-(<i>I</i>^-^)]/[(<i>I</i>^+^)+(<i>I</i>^-^)]
(Parsons <i>et al.</i>, 2013)
;
_refine_ls_abs_structure_Flack     0.171(10)
loop_
    _atom_type_symbol
    _atom_type_description
    _atom_type_scat_dispersion_real
    _atom_type_scat_dispersion_imag
    _atom_type_scat_source
    'C' 'C' 0.0181 0.0091
                         'International Tables Vol C Tables 4.2.6.8 and 6.1.1.4'
    'H' 'H' 0.0000 0.0000
                         'International Tables Vol C Tables 4.2.6.8 and 6.1.1.4'
    'N' 'N' 0.0311 0.0180
                         'International Tables Vol C Tables 4.2.6.8 and 6.1.1.4'
    'O' 'O' 0.0492 0.0322
                         'International Tables Vol C Tables 4.2.6.8 and 6.1.1.4'
    'S' 'S' 0.3331 0.5567
                         'International Tables Vol C Tables 4.2.6.8 and 6.1.1.4'
_computing_data_collection     'CrysAlis PRO (Agilent, 2012)'
_computing_cell_refinement     'CrysAlis PRO (Agilent, 2012)'
_computing_data_reduction     'CrysAlis RED (Agilent, 2012)'
_computing_structure_solution     'SUPERFLIP (Palatinus & Chapuis, 2007)'
_computing_structure_refinement     'SHELXL2012 (Sheldrick, 2008)'
_computing_molecular_graphics     'OLEX2 (Dolomanov <i>et al.</i>, 2009)'
_computing_publication_material     'OLEX2 (Dolomanov <i>et al.</i>, 2009)'
loop_
    _atom_site_type_symbol
    _atom_site_label
    _atom_site_fract_x
    _atom_site_fract_y
    _atom_site_fract_z
    _atom_site_U_iso_or_equiv
    _atom_site_adp_type
    _atom_site_calc_flag
    _atom_site_occupancy
    _atom_site_disorder_assembly
    _atom_site_disorder_group
    S S1A 0.47092(9) 0.61450(3) 1.00227(7) 0.02402(17) Uani d 1 . .
    O O1A 0.3541(3) 0.75120(12) 0.6132(2) 0.0308(5) Uani d 1 . .
    N N1A 0.6290(3) 0.72540(12) 1.0124(3) 0.0214(5) Uani d 1 . .
    N N2A 1.0929(3) 0.76763(15) 1.3669(3) 0.0294(6) Uani d 1 . .
    H H2A 1.1732 0.7651 1.4402 0.035 Uiso calc 1 . .
    C C1A 0.3945(4) 0.75388(16) 0.7365(3) 0.0220(6) Uani d 1 . .
    C C2A 0.3944(4) 0.69809(14) 0.8176(3) 0.0209(6) Uani d 1 . .
    C C3A 0.2860(4) 0.64697(14) 0.7671(3) 0.0232(6) Uani d 1 . .
    C C4A 0.1599(4) 0.64209(16) 0.6297(3) 0.0304(7) Uani d 1 . .
    H H4AA 0.2062 0.6558 0.5611 0.037 Uiso calc 1 . .
    H H4AB 0.0686 0.6685 0.6263 0.037 Uiso calc 1 . .
    C C5A 0.1007(4) 0.57594(17) 0.6006(4) 0.0326(8) Uani d 1 . .
    H H5AA 0.0047 0.5752 0.5218 0.039 Uiso calc 1 . .
    H H5AB 0.1841 0.5518 0.5803 0.039 Uiso calc 1 . .
    C C6A 0.0609(5) 0.54746(18) 0.7194(4) 0.0360(8) Uani d 1 . .
    H H6AA 0.0138 0.5072 0.6944 0.043 Uiso calc 1 . .
    H H6AB -0.0183 0.5727 0.7432 0.043 Uiso calc 1 . .
    C C7A 0.2142(4) 0.54194(16) 0.8409(4) 0.0302(7) Uani d 1 . .
    H H7AA 0.1847 0.5341 0.9219 0.036 Uiso calc 1 . .
    H H7AB 0.2794 0.5079 0.8277 0.036 Uiso calc 1 . .
    C C8A 0.3107(4) 0.60052(15) 0.8572(3) 0.0249(6) Uani d 1 . .
    C C9A 0.5045(4) 0.68713(14) 0.9440(3) 0.0207(6) Uani d 1 . .
    C C10A 0.4374(4) 0.81499(15) 0.8025(3) 0.0225(6) Uani d 1 . .
    C C11A 0.5143(4) 0.85813(17) 0.7429(4) 0.0319(7) Uani d 1 . .
    H H11A 0.5438 0.8475 0.6673 0.038 Uiso calc 1 . .
    C C12A 0.5459(5) 0.91625(18) 0.7967(4) 0.0409(9) Uani d 1 . .
    H H12A 0.6015 0.9441 0.7599 0.049 Uiso calc 1 . .
    C C13A 0.4957(5) 0.93340(17) 0.9049(4) 0.0442(10) Uani d 1 . .
    H H13A 0.5137 0.9732 0.9384 0.053 Uiso calc 1 . .
    C C14A 0.4184(5) 0.89116(19) 0.9637(4) 0.0393(9) Uani d 1 . .
    H H14A 0.3846 0.9026 1.0366 0.047 Uiso calc 1 . .
    C C15A 0.3916(4) 0.83197(16) 0.9137(3) 0.0291(7) Uani d 1 . .
    H H15A 0.3427 0.8035 0.9549 0.035 Uiso calc 1 . .
    C C16A 0.7273(4) 0.70843(15) 1.1267(3) 0.0213(6) Uani d 1 . .
    H H16A 0.7091 0.6710 1.1621 0.026 Uiso calc 1 . .
    C C17A 0.8636(4) 0.74433(15) 1.2023(3) 0.0227(6) Uani d 1 . .
    C C18A 0.9206(4) 0.80258(15) 1.1706(3) 0.0226(6) Uani d 1 . .
    C C19A 0.8656(4) 0.84400(16) 1.0639(3) 0.0289(7) Uani d 1 . .
    H H19A 0.7702 0.8366 0.9940 0.035 Uiso calc 1 . .
    C C20A 0.9562(5) 0.89634(18) 1.0644(4) 0.0373(8) Uani d 1 . .
    H H20A 0.9212 0.9241 0.9935 0.045 Uiso calc 1 . .
    C C21A 1.0994(5) 0.90821(18) 1.1692(4) 0.0378(8) Uani d 1 . .
    H H21A 1.1577 0.9438 1.1670 0.045 Uiso calc 1 . .
    C C22A 1.1558(4) 0.86806(19) 1.2761(4) 0.0344(8) Uani d 1 . .
    H H22A 1.2510 0.8759 1.3459 0.041 Uiso calc 1 . .
    C C23A 1.0650(4) 0.81545(17) 1.2756(3) 0.0268(7) Uani d 1 . .
    C C24A 0.9739(4) 0.72543(17) 1.3226(3) 0.0258(7) Uani d 1 . .
    H H24A 0.9673 0.6890 1.3668 0.031 Uiso calc 1 . .
    S S1B 0.58516(9) 0.82206(3) 0.31301(7) 0.02433(17) Uani d 1 . .
    O O1B 0.7245(3) 0.70323(12) 0.7261(2) 0.0310(5) Uani d 1 . .
    N N1B 0.4361(3) 0.71109(13) 0.3214(3) 0.0221(5) Uani d 1 . .
    N N2B -0.0273(3) 0.66696(14) -0.0369(3) 0.0255(6) Uani d 1 . .
    H H2B -0.1076 0.6698 -0.1102 0.031 Uiso calc 1 . .
    C C1B 0.6804(4) 0.69303(15) 0.6038(3) 0.0224(6) Uani d 1 . .
    C C2B 0.6739(4) 0.74464(15) 0.5103(3) 0.0222(6) Uani d 1 . .
    C C3B 0.7811(4) 0.79705(15) 0.5483(3) 0.0244(6) Uani d 1 . .
    C C4B 0.9186(4) 0.80540(16) 0.6792(4) 0.0328(8) Uani d 1 . .
    H H4BA 1.0085 0.7790 0.6788 0.039 Uiso calc 1 . .
    H H4BB 0.8821 0.7934 0.7545 0.039 Uiso calc 1 . .
    C C5B 0.9759(5) 0.87144(17) 0.6973(4) 0.0330(8) Uani d 1 . .
    H H5BA 1.0771 0.8738 0.7709 0.040 Uiso calc 1 . .
    H H5BB 0.8962 0.8961 0.7216 0.040 Uiso calc 1 . .
    C C6B 1.0013(5) 0.89755(18) 0.5699(4) 0.0365(8) Uani d 1 . .
    H H6BA 1.0791 0.8724 0.5441 0.044 Uiso calc 1 . .
    H H6BB 1.0454 0.9386 0.5880 0.044 Uiso calc 1 . .
    C C7B 0.8411(5) 0.89950(17) 0.4535(4) 0.0315(8) Uani d 1 . .
    H H7BA 0.7765 0.9341 0.4651 0.038 Uiso calc 1 . .
    H H7BB 0.8632 0.9045 0.3683 0.038 Uiso calc 1 . .
    C C8B 0.7491(4) 0.84082(16) 0.4515(3) 0.0254(7) Uani d 1 . .
    C C9B 0.5592(4) 0.75132(15) 0.3840(3) 0.0211(6) Uani d 1 . .
    C C10B 0.6424(4) 0.62857(15) 0.5582(3) 0.0250(6) Uani d 1 . .
    C C11B 0.5927(4) 0.58857(17) 0.6427(4) 0.0314(7) Uani d 1 . .
    H H11B 0.5740 0.6035 0.7201 0.038 Uiso calc 1 . .
    C C12B 0.5714(5) 0.52710(19) 0.6113(4) 0.0433(9) Uani d 1 . .
    H H12B 0.5373 0.5008 0.6673 0.052 Uiso calc 1 . .
    C C13B 0.6003(6) 0.50458(18) 0.4975(4) 0.0448(10) Uani d 1 . .
    H H13B 0.5871 0.4630 0.4775 0.054 Uiso calc 1 . .
    C C14B 0.6494(5) 0.54392(18) 0.4123(4) 0.0394(9) Uani d 1 . .
    H H14B 0.6695 0.5286 0.3358 0.047 Uiso calc 1 . .
    C C15B 0.6681(4) 0.60575(17) 0.4415(3) 0.0291(7) Uani d 1 . .
    H H15B 0.6979 0.6322 0.3833 0.035 Uiso calc 1 . .
    C C16B 0.3368(4) 0.72624(15) 0.2058(3) 0.0219(6) Uani d 1 . .
    H H16B 0.3536 0.7636 0.1692 0.026 Uiso calc 1 . .
    C C17B 0.2019(4) 0.68968(15) 0.1295(3) 0.0225(6) Uani d 1 . .
    C C18B 0.1459(4) 0.63051(14) 0.1581(3) 0.0221(6) Uani d 1 . .
    C C19B 0.2011(4) 0.58836(17) 0.2628(3) 0.0282(7) Uani d 1 . .
    H H19B 0.2962 0.5954 0.3333 0.034 Uiso calc 1 . .
    C C20B 0.1103(5) 0.53570(17) 0.2591(4) 0.0346(8) Uani d 1 . .
    H H20B 0.1458 0.5070 0.3281 0.042 Uiso calc 1 . .
    C C21B -0.0332(5) 0.52460(18) 0.1541(4) 0.0361(8) Uani d 1 . .
    H H21B -0.0916 0.4890 0.1553 0.043 Uiso calc 1 . .
    C C22B -0.0899(4) 0.56541(17) 0.0489(4) 0.0295(7) Uani d 1 . .
    H H22B -0.1851 0.5580 -0.0212 0.035 Uiso calc 1 . .
    C C23B 0.0021(4) 0.61853(16) 0.0524(3) 0.0237(6) Uani d 1 . .
    C C24B 0.0910(4) 0.70917(16) 0.0096(3) 0.0248(6) Uani d 1 . .
    H H24B 0.0971 0.7461 -0.0330 0.030 Uiso calc 1 . .
loop_
    _atom_site_aniso_label
    _atom_site_aniso_U_11
    _atom_site_aniso_U_22
    _atom_site_aniso_U_33
    _atom_site_aniso_U_12
    _atom_site_aniso_U_13
    _atom_site_aniso_U_23
    S1A 0.0249(4) 0.0210(4) 0.0232(3) 0.0012(3) 0.0033(3) 0.0041(3)
    O1A 0.0297(12) 0.0381(14) 0.0193(11) -0.0017(10) -0.0002(9) 0.0041(10)
    N1A 0.0206(13) 0.0236(13) 0.0180(12) 0.0000(10) 0.0032(10) -0.0002(10)
    N2A 0.0220(13) 0.0421(17) 0.0186(12) 0.0033(12) -0.0016(10) -0.0068(11)
    C1A 0.0155(13) 0.0277(16) 0.0197(14) 0.0028(11) 0.0009(11) 0.0023(12)
    C2A 0.0176(14) 0.0209(15) 0.0225(14) 0.0003(11) 0.0037(11) -0.0015(11)
    C3A 0.0213(15) 0.0211(16) 0.0259(15) 0.0023(12) 0.0053(12) -0.0040(11)
    C4A 0.0289(17) 0.0267(17) 0.0282(16) 0.0002(13) -0.0020(13) -0.0019(13)
    C5A 0.0288(17) 0.0314(19) 0.0304(17) 0.0001(14) -0.0009(13) -0.0074(14)
    C6A 0.0280(17) 0.0291(18) 0.047(2) -0.0054(14) 0.0068(15) -0.0081(15)
    C7A 0.0305(17) 0.0210(16) 0.0379(18) -0.0019(13) 0.0091(14) -0.0004(13)
    C8A 0.0213(14) 0.0217(16) 0.0290(15) 0.0018(12) 0.0040(12) -0.0024(12)
    C9A 0.0224(15) 0.0210(15) 0.0191(14) 0.0022(11) 0.0070(12) 0.0003(11)
    C10A 0.0214(13) 0.0208(15) 0.0208(13) 0.0034(11) 0.0000(11) 0.0060(11)
    C11A 0.0312(18) 0.0325(19) 0.0280(16) 0.0019(14) 0.0034(14) 0.0096(14)
    C12A 0.040(2) 0.0287(19) 0.046(2) -0.0044(15) 0.0013(17) 0.0151(16)
    C13A 0.049(2) 0.0215(18) 0.046(2) 0.0053(15) -0.0089(18) 0.0000(15)
    C14A 0.044(2) 0.036(2) 0.0315(18) 0.0114(16) 0.0022(16) -0.0061(15)
    C15A 0.0310(17) 0.0261(17) 0.0271(15) 0.0058(13) 0.0044(13) 0.0052(13)
    C16A 0.0220(15) 0.0228(15) 0.0189(13) 0.0017(12) 0.0062(11) 0.0007(11)
    C17A 0.0206(15) 0.0260(16) 0.0201(14) 0.0036(12) 0.0045(12) 0.0007(11)
    C18A 0.0207(14) 0.0249(16) 0.0218(14) 0.0034(12) 0.0060(12) -0.0033(12)
    C19A 0.0279(16) 0.0279(18) 0.0277(16) 0.0026(14) 0.0040(13) -0.0002(13)
    C20A 0.040(2) 0.0300(19) 0.043(2) 0.0006(15) 0.0150(17) 0.0023(15)
    C21A 0.0339(19) 0.0302(19) 0.053(2) -0.0053(15) 0.0188(17) -0.0076(16)
    C22A 0.0235(17) 0.041(2) 0.0380(19) -0.0042(14) 0.0086(14) -0.0160(16)
    C23A 0.0223(15) 0.0343(18) 0.0229(15) 0.0036(13) 0.0059(12) -0.0088(13)
    C24A 0.0225(14) 0.0328(18) 0.0207(15) 0.0023(13) 0.0045(12) -0.0005(12)
    S1B 0.0254(3) 0.0217(4) 0.0228(3) -0.0004(3) 0.0030(3) 0.0029(3)
    O1B 0.0328(13) 0.0339(13) 0.0211(11) 0.0015(10) 0.0012(9) 0.0000(10)
    N1B 0.0209(14) 0.0230(13) 0.0214(12) 0.0019(11) 0.0054(10) 0.0016(10)
    N2B 0.0211(13) 0.0312(15) 0.0196(12) 0.0012(11) -0.0005(10) -0.0007(11)
    C1B 0.0182(14) 0.0271(17) 0.0189(15) 0.0042(11) 0.0015(11) 0.0010(12)
    C2B 0.0202(14) 0.0233(16) 0.0212(14) 0.0035(12) 0.0039(11) -0.0013(12)
    C3B 0.0224(15) 0.0212(15) 0.0263(15) 0.0027(12) 0.0028(12) -0.0026(12)
    C4B 0.0294(17) 0.0255(18) 0.0329(17) 0.0036(13) -0.0057(14) -0.0063(13)
    C5B 0.0284(18) 0.0277(18) 0.0350(18) 0.0012(13) -0.0015(14) -0.0104(14)
    C6B 0.0287(18) 0.0307(19) 0.049(2) -0.0063(14) 0.0111(16) -0.0138(16)
    C7B 0.0325(19) 0.0227(17) 0.0376(19) -0.0051(14) 0.0085(15) -0.0031(13)
    C8B 0.0238(15) 0.0218(16) 0.0279(16) -0.0006(12) 0.0045(13) -0.0050(12)
    C9B 0.0218(14) 0.0205(14) 0.0216(14) 0.0030(12) 0.0078(12) 0.0029(11)
    C10B 0.0194(14) 0.0252(17) 0.0274(15) 0.0037(11) 0.0029(12) 0.0032(12)
    C11B 0.0297(17) 0.0314(18) 0.0314(17) 0.0037(14) 0.0068(13) 0.0058(13)
    C12B 0.041(2) 0.033(2) 0.049(2) -0.0053(16) 0.0049(17) 0.0124(17)
    C13B 0.050(2) 0.0216(17) 0.049(2) 0.0006(15) -0.0041(18) 0.0004(15)
    C14B 0.042(2) 0.0323(19) 0.0360(19) 0.0076(16) 0.0002(16) -0.0066(15)
    C15B 0.0277(16) 0.0301(18) 0.0262(15) 0.0032(13) 0.0037(12) 0.0006(13)
    C16B 0.0219(15) 0.0235(15) 0.0207(14) 0.0029(12) 0.0071(12) 0.0032(11)
    C17B 0.0218(15) 0.0262(16) 0.0191(14) 0.0052(12) 0.0060(11) 0.0010(11)
    C18B 0.0195(14) 0.0231(16) 0.0231(14) 0.0029(12) 0.0057(12) -0.0049(12)
    C19B 0.0286(17) 0.0259(17) 0.0268(16) 0.0043(13) 0.0039(13) 0.0018(13)
    C20B 0.043(2) 0.0249(18) 0.0335(18) 0.0040(15) 0.0083(15) 0.0054(14)
    C21B 0.039(2) 0.0236(17) 0.047(2) -0.0053(15) 0.0145(16) -0.0045(15)
    C22B 0.0255(16) 0.0292(17) 0.0306(16) -0.0038(13) 0.0044(13) -0.0082(13)
    C23B 0.0231(15) 0.0243(16) 0.0226(14) 0.0045(13) 0.0054(12) -0.0041(12)
    C24B 0.0243(15) 0.0279(16) 0.0204(14) 0.0017(13) 0.0045(12) 0.0024(12)
_geom_special_details
;
 All esds (except the esd in the dihedral angle between two l.s. planes)
 are estimated using the full covariance matrix.  The cell esds are taken
 into account individually in the estimation of esds in distances, angles
 and torsion angles; correlations between esds in cell parameters are only
 used when they are defined by crystal symmetry.  An approximate (isotropic)
 treatment of cell esds is used for estimating esds involving l.s. planes.
;
loop_
    _geom_bond_atom_site_label_1
    _geom_bond_atom_site_label_2
    _geom_bond_site_symmetry_2
    _geom_bond_distance
    _geom_bond_publ_flag
    S1A C8A . 1.732(3) ?
    S1A C9A . 1.754(3) ?
    O1A C1A . 1.223(4) ?
    N1A C9A . 1.375(4) ?
    N1A C16A . 1.284(4) ?
    N2A H2A . 0.8600 ?
    N2A C23A . 1.381(5) ?
    N2A C24A . 1.352(5) ?
    C1A C2A . 1.482(4) ?
    C1A C10A . 1.493(5) ?
    C2A C3A . 1.447(4) ?
    C2A C9A . 1.386(4) ?
    C3A C4A . 1.510(4) ?
    C3A C8A . 1.352(5) ?
    C4A H4AA . 0.9700 ?
    C4A H4AB . 0.9700 ?
    C4A C5A . 1.530(5) ?
    C5A H5AA . 0.9700 ?
    C5A H5AB . 0.9700 ?
    C5A C6A . 1.519(6) ?
    C6A H6AA . 0.9700 ?
    C6A H6AB . 0.9700 ?
    C6A C7A . 1.528(5) ?
    C7A H7AA . 0.9700 ?
    C7A H7AB . 0.9700 ?
    C7A C8A . 1.508(5) ?
    C10A C11A . 1.405(5) ?
    C10A C15A . 1.387(5) ?
    C11A H11A . 0.9300 ?
    C11A C12A . 1.379(6) ?
    C12A H12A . 0.9300 ?
    C12A C13A . 1.380(7) ?
    C13A H13A . 0.9300 ?
    C13A C14A . 1.389(7) ?
    C14A H14A . 0.9300 ?
    C14A C15A . 1.385(5) ?
    C15A H15A . 0.9300 ?
    C16A H16A . 0.9300 ?
    C16A C17A . 1.432(4) ?
    C17A C18A . 1.439(5) ?
    C17A C24A . 1.381(4) ?
    C18A C19A . 1.396(5) ?
    C18A C23A . 1.410(4) ?
    C19A H19A . 0.9300 ?
    C19A C20A . 1.385(5) ?
    C20A H20A . 0.9300 ?
    C20A C21A . 1.399(6) ?
    C21A H21A . 0.9300 ?
    C21A C22A . 1.381(6) ?
    C22A H22A . 0.9300 ?
    C22A C23A . 1.391(5) ?
    C24A H24A . 0.9300 ?
    S1B C8B . 1.729(3) ?
    S1B C9B . 1.756(3) ?
    O1B C1B . 1.232(4) ?
    N1B C9B . 1.379(4) ?
    N1B C16B . 1.286(4) ?
    N2B H2B . 0.8600 ?
    N2B C23B . 1.378(4) ?
    N2B C24B . 1.351(4) ?
    C1B C2B . 1.479(4) ?
    C1B C10B . 1.488(5) ?
    C2B C3B . 1.448(5) ?
    C2B C9B . 1.388(4) ?
    C3B C4B . 1.517(4) ?
    C3B C8B . 1.353(5) ?
    C4B H4BA . 0.9700 ?
    C4B H4BB . 0.9700 ?
    C4B C5B . 1.517(5) ?
    C5B H5BA . 0.9700 ?
    C5B H5BB . 0.9700 ?
    C5B C6B . 1.522(6) ?
    C6B H6BA . 0.9700 ?
    C6B H6BB . 0.9700 ?
    C6B C7B . 1.533(5) ?
    C7B H7BA . 0.9700 ?
    C7B H7BB . 0.9700 ?
    C7B C8B . 1.506(5) ?
    C10B C11B . 1.399(5) ?
    C10B C15B . 1.394(5) ?
    C11B H11B . 0.9300 ?
    C11B C12B . 1.379(6) ?
    C12B H12B . 0.9300 ?
    C12B C13B . 1.377(7) ?
    C13B H13B . 0.9300 ?
    C13B C14B . 1.393(6) ?
    C14B H14B . 0.9300 ?
    C14B C15B . 1.382(5) ?
    C15B H15B . 0.9300 ?
    C16B H16B . 0.9300 ?
    C16B C17B . 1.434(5) ?
    C17B C18B . 1.443(5) ?
    C17B C24B . 1.384(4) ?
    C18B C19B . 1.393(5) ?
    C18B C23B . 1.407(4) ?
    C19B H19B . 0.9300 ?
    C19B C20B . 1.386(5) ?
    C20B H20B . 0.9300 ?
    C20B C21B . 1.398(6) ?
    C21B H21B . 0.9300 ?
    C21B C22B . 1.378(5) ?
    C22B H22B . 0.9300 ?
    C22B C23B . 1.401(5) ?
    C24B H24B . 0.9300 ?
loop_
    _geom_angle_atom_site_label_1
    _geom_angle_atom_site_label_2
    _geom_angle_atom_site_label_3
    _geom_angle_site_symmetry_1
    _geom_angle_site_symmetry_3
    _geom_angle
    _geom_angle_publ_flag
    C8A S1A C9A . . 91.80(15) ?
    C16A N1A C9A . . 119.5(3) ?
    C23A N2A H2A . . 125.4 ?
    C24A N2A H2A . . 125.4 ?
    C24A N2A C23A . . 109.2(3) ?
    O1A C1A C2A . . 120.6(3) ?
    O1A C1A C10A . . 118.4(3) ?
    C2A C1A C10A . . 121.0(3) ?
    C3A C2A C1A . . 122.8(3) ?
    C9A C2A C1A . . 124.1(3) ?
    C9A C2A C3A . . 112.9(3) ?
    C2A C3A C4A . . 126.5(3) ?
    C8A C3A C2A . . 112.4(3) ?
    C8A C3A C4A . . 121.1(3) ?
    C3A C4A H4AA . . 109.5 ?
    C3A C4A H4AB . . 109.5 ?
    C3A C4A C5A . . 110.7(3) ?
    H4AA C4A H4AB . . 108.1 ?
    C5A C4A H4AA . . 109.5 ?
    C5A C4A H4AB . . 109.5 ?
    C4A C5A H5AA . . 109.3 ?
    C4A C5A H5AB . . 109.3 ?
    H5AA C5A H5AB . . 107.9 ?
    C6A C5A C4A . . 111.8(3) ?
    C6A C5A H5AA . . 109.3 ?
    C6A C5A H5AB . . 109.3 ?
    C5A C6A H6AA . . 109.6 ?
    C5A C6A H6AB . . 109.6 ?
    C5A C6A C7A . . 110.3(3) ?
    H6AA C6A H6AB . . 108.1 ?
    C7A C6A H6AA . . 109.6 ?
    C7A C6A H6AB . . 109.6 ?
    C6A C7A H7AA . . 109.8 ?
    C6A C7A H7AB . . 109.8 ?
    H7AA C7A H7AB . . 108.2 ?
    C8A C7A C6A . . 109.6(3) ?
    C8A C7A H7AA . . 109.8 ?
    C8A C7A H7AB . . 109.8 ?
    C3A C8A S1A . . 112.6(2) ?
    C3A C8A C7A . . 126.5(3) ?
    C7A C8A S1A . . 120.9(2) ?
    N1A C9A S1A . . 123.9(2) ?
    N1A C9A C2A . . 125.8(3) ?
    C2A C9A S1A . . 110.2(2) ?
    C11A C10A C1A . . 118.6(3) ?
    C15A C10A C1A . . 121.9(3) ?
    C15A C10A C11A . . 119.3(3) ?
    C10A C11A H11A . . 120.1 ?
    C12A C11A C10A . . 119.8(4) ?
    C12A C11A H11A . . 120.1 ?
    C11A C12A H12A . . 119.7 ?
    C11A C12A C13A . . 120.6(4) ?
    C13A C12A H12A . . 119.7 ?
    C12A C13A H13A . . 120.1 ?
    C12A C13A C14A . . 119.9(4) ?
    C14A C13A H13A . . 120.1 ?
    C13A C14A H14A . . 120.0 ?
    C15A C14A C13A . . 120.0(4) ?
    C15A C14A H14A . . 120.0 ?
    C10A C15A H15A . . 119.8 ?
    C14A C15A C10A . . 120.4(3) ?
    C14A C15A H15A . . 119.8 ?
    N1A C16A H16A . . 118.4 ?
    N1A C16A C17A . . 123.2(3) ?
    C17A C16A H16A . . 118.4 ?
    C16A C17A C18A . . 129.8(3) ?
    C24A C17A C16A . . 123.7(3) ?
    C24A C17A C18A . . 106.4(3) ?
    C19A C18A C17A . . 134.3(3) ?
    C19A C18A C23A . . 119.3(3) ?
    C23A C18A C17A . . 106.4(3) ?
    C18A C19A H19A . . 120.7 ?
    C20A C19A C18A . . 118.6(3) ?
    C20A C19A H19A . . 120.7 ?
    C19A C20A H20A . . 119.4 ?
    C19A C20A C21A . . 121.3(4) ?
    C21A C20A H20A . . 119.4 ?
    C20A C21A H21A . . 119.4 ?
    C22A C21A C20A . . 121.1(4) ?
    C22A C21A H21A . . 119.4 ?
    C21A C22A H22A . . 121.2 ?
    C21A C22A C23A . . 117.6(3) ?
    C23A C22A H22A . . 121.2 ?
    N2A C23A C18A . . 107.8(3) ?
    N2A C23A C22A . . 130.0(3) ?
    C22A C23A C18A . . 122.1(3) ?
    N2A C24A C17A . . 110.2(3) ?
    N2A C24A H24A . . 124.9 ?
    C17A C24A H24A . . 124.9 ?
    C8B S1B C9B . . 92.09(16) ?
    C16B N1B C9B . . 118.2(3) ?
    C23B N2B H2B . . 125.6 ?
    C24B N2B H2B . . 125.6 ?
    C24B N2B C23B . . 108.7(3) ?
    O1B C1B C2B . . 118.7(3) ?
    O1B C1B C10B . . 117.9(3) ?
    C2B C1B C10B . . 123.4(3) ?
    C3B C2B C1B . . 122.1(3) ?
    C9B C2B C1B . . 125.0(3) ?
    C9B C2B C3B . . 112.7(3) ?
    C2B C3B C4B . . 126.7(3) ?
    C8B C3B C2B . . 112.9(3) ?
    C8B C3B C4B . . 120.4(3) ?
    C3B C4B H4BA . . 109.4 ?
    C3B C4B H4BB . . 109.4 ?
    C3B C4B C5B . . 111.2(3) ?
    H4BA C4B H4BB . . 108.0 ?
    C5B C4B H4BA . . 109.4 ?
    C5B C4B H4BB . . 109.4 ?
    C4B C5B H5BA . . 109.2 ?
    C4B C5B H5BB . . 109.2 ?
    C4B C5B C6B . . 112.2(3) ?
    H5BA C5B H5BB . . 107.9 ?
    C6B C5B H5BA . . 109.2 ?
    C6B C5B H5BB . . 109.2 ?
    C5B C6B H6BA . . 109.4 ?
    C5B C6B H6BB . . 109.4 ?
    C5B C6B C7B . . 111.0(3) ?
    H6BA C6B H6BB . . 108.0 ?
    C7B C6B H6BA . . 109.4 ?
    C7B C6B H6BB . . 109.4 ?
    C6B C7B H7BA . . 109.8 ?
    C6B C7B H7BB . . 109.8 ?
    H7BA C7B H7BB . . 108.2 ?
    C8B C7B C6B . . 109.4(3) ?
    C8B C7B H7BA . . 109.8 ?
    C8B C7B H7BB . . 109.8 ?
    C3B C8B S1B . . 112.3(3) ?
    C3B C8B C7B . . 127.3(3) ?
    C7B C8B S1B . . 120.4(3) ?
    N1B C9B S1B . . 122.8(2) ?
    N1B C9B C2B . . 127.0(3) ?
    C2B C9B S1B . . 110.1(2) ?
    C11B C10B C1B . . 118.0(3) ?
    C15B C10B C1B . . 122.4(3) ?
    C15B C10B C11B . . 119.3(3) ?
    C10B C11B H11B . . 119.9 ?
    C12B C11B C10B . . 120.2(4) ?
    C12B C11B H11B . . 119.9 ?
    C11B C12B H12B . . 119.9 ?
    C13B C12B C11B . . 120.3(4) ?
    C13B C12B H12B . . 119.9 ?
    C12B C13B H13B . . 119.9 ?
    C12B C13B C14B . . 120.2(4) ?
    C14B C13B H13B . . 119.9 ?
    C13B C14B H14B . . 120.0 ?
    C15B C14B C13B . . 120.0(4) ?
    C15B C14B H14B . . 120.0 ?
    C10B C15B H15B . . 120.0 ?
    C14B C15B C10B . . 120.1(4) ?
    C14B C15B H15B . . 120.0 ?
    N1B C16B H16B . . 117.7 ?
    N1B C16B C17B . . 124.6(3) ?
    C17B C16B H16B . . 117.7 ?
    C16B C17B C18B . . 130.7(3) ?
    C24B C17B C16B . . 123.1(3) ?
    C24B C17B C18B . . 106.1(3) ?
    C19B C18B C17B . . 134.2(3) ?
    C19B C18B C23B . . 119.7(3) ?
    C23B C18B C17B . . 106.1(3) ?
    C18B C19B H19B . . 120.9 ?
    C20B C19B C18B . . 118.1(3) ?
    C20B C19B H19B . . 120.9 ?
    C19B C20B H20B . . 119.2 ?
    C19B C20B C21B . . 121.6(4) ?
    C21B C20B H20B . . 119.2 ?
    C20B C21B H21B . . 119.3 ?
    C22B C21B C20B . . 121.3(4) ?
    C22B C21B H21B . . 119.3 ?
    C21B C22B H22B . . 121.5 ?
    C21B C22B C23B . . 117.1(3) ?
    C23B C22B H22B . . 121.5 ?
    N2B C23B C18B . . 108.6(3) ?
    N2B C23B C22B . . 129.3(3) ?
    C22B C23B C18B . . 122.1(3) ?
    N2B C24B C17B . . 110.5(3) ?
    N2B C24B H24B . . 124.8 ?
    C17B C24B H24B . . 124.8 ?
loop_
    _geom_torsion_atom_site_label_1
    _geom_torsion_atom_site_label_2
    _geom_torsion_atom_site_label_3
    _geom_torsion_atom_site_label_4
    _geom_torsion_site_symmetry_1
    _geom_torsion_site_symmetry_2
    _geom_torsion_site_symmetry_3
    _geom_torsion_site_symmetry_4
    _geom_torsion
    _geom_torsion_publ_flag
    O1A C1A C2A C3A . . . . -28.7(5) ?
    O1A C1A C2A C9A . . . . 146.2(3) ?
    O1A C1A C10A C11A . . . . -34.1(4) ?
    O1A C1A C10A C15A . . . . 140.5(3) ?
    N1A C16A C17A C18A . . . . -1.1(5) ?
    N1A C16A C17A C24A . . . . -177.3(3) ?
    C1A C2A C3A C4A . . . . -0.2(5) ?
    C1A C2A C3A C8A . . . . 178.3(3) ?
    C1A C2A C9A S1A . . . . -176.7(2) ?
    C1A C2A C9A N1A . . . . -0.3(5) ?
    C1A C10A C11A C12A . . . . 175.9(3) ?
    C1A C10A C15A C14A . . . . -173.2(3) ?
    C2A C1A C10A C11A . . . . 148.3(3) ?
    C2A C1A C10A C15A . . . . -37.1(4) ?
    C2A C3A C4A C5A . . . . 165.5(3) ?
    C2A C3A C8A S1A . . . . -3.0(4) ?
    C2A C3A C8A C7A . . . . 176.6(3) ?
    C3A C2A C9A S1A . . . . -1.4(3) ?
    C3A C2A C9A N1A . . . . 175.0(3) ?
    C3A C4A C5A C6A . . . . 46.8(4) ?
    C4A C3A C8A S1A . . . . 175.6(3) ?
    C4A C3A C8A C7A . . . . -4.8(5) ?
    C4A C5A C6A C7A . . . . -64.8(4) ?
    C5A C6A C7A C8A . . . . 44.4(4) ?
    C6A C7A C8A S1A . . . . 168.1(2) ?
    C6A C7A C8A C3A . . . . -11.4(5) ?
    C8A S1A C9A N1A . . . . -176.7(3) ?
    C8A S1A C9A C2A . . . . -0.2(3) ?
    C8A C3A C4A C5A . . . . -12.9(5) ?
    C9A S1A C8A C3A . . . . 1.8(3) ?
    C9A S1A C8A C7A . . . . -177.8(3) ?
    C9A N1A C16A C17A . . . . 177.6(3) ?
    C9A C2A C3A C4A . . . . -175.6(3) ?
    C9A C2A C3A C8A . . . . 2.9(4) ?
    C10A C1A C2A C3A . . . . 148.8(3) ?
    C10A C1A C2A C9A . . . . -36.3(4) ?
    C10A C11A C12A C13A . . . . -3.1(5) ?
    C11A C10A C15A C14A . . . . 1.3(5) ?
    C11A C12A C13A C14A . . . . 2.6(6) ?
    C12A C13A C14A C15A . . . . -0.1(6) ?
    C13A C14A C15A C10A . . . . -1.9(5) ?
    C15A C10A C11A C12A . . . . 1.1(5) ?
    C16A N1A C9A S1A . . . . -0.8(4) ?
    C16A N1A C9A C2A . . . . -176.8(3) ?
    C16A C17A C18A C19A . . . . 2.3(6) ?
    C16A C17A C18A C23A . . . . -176.5(3) ?
    C16A C17A C24A N2A . . . . 177.2(3) ?
    C17A C18A C19A C20A . . . . -178.0(4) ?
    C17A C18A C23A N2A . . . . -0.6(3) ?
    C17A C18A C23A C22A . . . . 178.5(3) ?
    C18A C17A C24A N2A . . . . 0.3(4) ?
    C18A C19A C20A C21A . . . . -0.4(6) ?
    C19A C18A C23A N2A . . . . -179.5(3) ?
    C19A C18A C23A C22A . . . . -0.5(5) ?
    C19A C20A C21A C22A . . . . 0.1(6) ?
    C20A C21A C22A C23A . . . . 0.0(6) ?
    C21A C22A C23A N2A . . . . 179.0(3) ?
    C21A C22A C23A C18A . . . . 0.2(5) ?
    C23A N2A C24A C17A . . . . -0.6(4) ?
    C23A C18A C19A C20A . . . . 0.6(5) ?
    C24A N2A C23A C18A . . . . 0.7(4) ?
    C24A N2A C23A C22A . . . . -178.2(3) ?
    C24A C17A C18A C19A . . . . 178.9(4) ?
    C24A C17A C18A C23A . . . . 0.2(3) ?
    O1B C1B C2B C3B . . . . 29.5(5) ?
    O1B C1B C2B C9B . . . . -144.7(3) ?
    O1B C1B C10B C11B . . . . 26.2(4) ?
    O1B C1B C10B C15B . . . . -148.1(3) ?
    N1B C16B C17B C18B . . . . -0.6(6) ?
    N1B C16B C17B C24B . . . . 175.6(3) ?
    C1B C2B C3B C4B . . . . 4.6(5) ?
    C1B C2B C3B C8B . . . . -176.2(3) ?
    C1B C2B C9B S1B . . . . 174.9(3) ?
    C1B C2B C9B N1B . . . . -2.4(5) ?
    C1B C10B C11B C12B . . . . -173.7(3) ?
    C1B C10B C15B C14B . . . . 172.2(3) ?
    C2B C1B C10B C11B . . . . -156.3(3) ?
    C2B C1B C10B C15B . . . . 29.4(5) ?
    C2B C3B C4B C5B . . . . -166.0(3) ?
    C2B C3B C8B S1B . . . . 1.8(4) ?
    C2B C3B C8B C7B . . . . -176.5(3) ?
    C3B C2B C9B S1B . . . . 0.2(3) ?
    C3B C2B C9B N1B . . . . -177.1(3) ?
    C3B C4B C5B C6B . . . . -47.0(4) ?
    C4B C3B C8B S1B . . . . -178.9(3) ?
    C4B C3B C8B C7B . . . . 2.8(6) ?
    C4B C5B C6B C7B . . . . 63.3(4) ?
    C5B C6B C7B C8B . . . . -42.8(4) ?
    C6B C7B C8B S1B . . . . -166.6(3) ?
    C6B C7B C8B C3B . . . . 11.6(5) ?
    C8B S1B C9B N1B . . . . 178.1(3) ?
    C8B S1B C9B C2B . . . . 0.7(3) ?
    C8B C3B C4B C5B . . . . 14.8(5) ?
    C9B S1B C8B C3B . . . . -1.5(3) ?
    C9B S1B C8B C7B . . . . 177.0(3) ?
    C9B N1B C16B C17B . . . . -179.1(3) ?
    C9B C2B C3B C4B . . . . 179.4(3) ?
    C9B C2B C3B C8B . . . . -1.4(4) ?
    C10B C1B C2B C3B . . . . -148.0(3) ?
    C10B C1B C2B C9B . . . . 37.8(5) ?
    C10B C11B C12B C13B . . . . 0.6(6) ?
    C11B C10B C15B C14B . . . . -2.0(5) ?
    C11B C12B C13B C14B . . . . -0.8(6) ?
    C12B C13B C14B C15B . . . . -0.4(6) ?
    C13B C14B C15B C10B . . . . 1.8(5) ?
    C15B C10B C11B C12B . . . . 0.8(5) ?
    C16B N1B C9B S1B . . . . 0.2(4) ?
    C16B N1B C9B C2B . . . . 177.2(3) ?
    C16B C17B C18B C19B . . . . -1.9(6) ?
    C16B C17B C18B C23B . . . . 176.2(3) ?
    C16B C17B C24B N2B . . . . -177.0(3) ?
    C17B C18B C19B C20B . . . . 177.6(4) ?
    C17B C18B C23B N2B . . . . 0.9(3) ?
    C17B C18B C23B C22B . . . . -177.8(3) ?
    C18B C17B C24B N2B . . . . 0.0(4) ?
    C18B C19B C20B C21B . . . . -0.2(6) ?
    C19B C18B C23B N2B . . . . 179.3(3) ?
    C19B C18B C23B C22B . . . . 0.7(5) ?
    C19B C20B C21B C22B . . . . 0.6(6) ?
    C20B C21B C22B C23B . . . . -0.3(6) ?
    C21B C22B C23B N2B . . . . -178.7(3) ?
    C21B C22B C23B C18B . . . . -0.3(5) ?
    C23B N2B C24B C17B . . . . 0.6(4) ?
    C23B C18B C19B C20B . . . . -0.4(5) ?
    C24B N2B C23B C18B . . . . -0.9(4) ?
    C24B N2B C23B C22B . . . . 177.6(3) ?
    C24B C17B C18B C19B . . . . -178.6(4) ?
    C24B C17B C18B C23B . . . . -0.5(3) ?
loop_
    _geom_hbond_atom_site_label_D
    _geom_hbond_atom_site_label_H
    _geom_hbond_atom_site_label_A
    _geom_hbond_site_symmetry_A
    _geom_hbond_distance_DH
    _geom_hbond_distance_HA
    _geom_hbond_distance_DA
    _geom_hbond_angle_DHA
    N2A H2A O1A 1_656 0.86 2.01 2.866(4) 174.7
    N2B H2B O1B 1_454 0.86 2.00 2.835(3) 162.6
_shelx_hkl_checksum     56395
_shelx_res_checksum     62747
_iucr_refine_instructions_details
;
TITL HSY-663 in P21 #4
CELL 1.54184 8.668575 21.819969 10.419557 90 108.1709 90
ZERR 4 0.000157 0.00035 0.000178 0 0.0019 0
LATT -1
SYMM -X,0.5+Y,-Z
SFAC C H N O S
UNIT 96 80 8 4 4
EQIV $1 1+X,+Y,1+Z
EQIV $2 -1+X,+Y,-1+Z
L.S. 10
PLAN  10
HTAB N2A O1A_$1
HTAB N2B O1B_$2
REM reset to P21 #4
BOND $H
CONF
MORE -1
fmap 2
acta
OMIT -1 0 12
OMIT -4 9 12
OMIT -5 6 12
OMIT 3 0 2
OMIT -3 8 12
OMIT -2 -1 12
OMIT -2 5 12
REM <HKL>H:/Prof.Yathirajan%202014/HSY-663/HSY-663-mk/HSY-663.hkl</HKL>
WGHT    0.059900
FVAR       4.58298
S1A   5    0.470921    0.614501    1.002272    11.00000    0.02494    0.02096 =
         0.02324    0.00410    0.00325    0.00116
O1A   4    0.354067    0.751199    0.613167    11.00000    0.02970    0.03809 =
         0.01932    0.00412   -0.00021   -0.00171
N1A   3    0.629019    0.725401    1.012398    11.00000    0.02055    0.02364 =
         0.01804   -0.00019    0.00318   -0.00004
N2A   3    1.092913    0.767633    1.366900    11.00000    0.02197    0.04212 =
         0.01863   -0.00678   -0.00162    0.00327
AFIX  43
H2A   2    1.173225    0.765111    1.440218    11.00000   -1.20000
AFIX   0
C1A   1    0.394507    0.753875    0.736487    11.00000    0.01553    0.02773 =
         0.01969    0.00227    0.00089    0.00282
C2A   1    0.394355    0.698093    0.817554    11.00000    0.01758    0.02087 =
         0.02252   -0.00150    0.00375    0.00027
C3A   1    0.285982    0.646967    0.767134    11.00000    0.02127    0.02107 =
         0.02593   -0.00403    0.00530    0.00228
C4A   1    0.159866    0.642090    0.629717    11.00000    0.02887    0.02670 =
         0.02816   -0.00193   -0.00201    0.00016
AFIX  23
H4AA  2    0.206161    0.655767    0.561061    11.00000   -1.20000
H4AB  2    0.068635    0.668489    0.626293    11.00000   -1.20000
AFIX   0
C5A   1    0.100705    0.575940    0.600562    11.00000    0.02883    0.03144 =
         0.03039   -0.00743   -0.00092    0.00010
AFIX  23
H5AA  2    0.004660    0.575199    0.521788    11.00000   -1.20000
H5AB  2    0.184101    0.551766    0.580270    11.00000   -1.20000
AFIX   0
C6A   1    0.060859    0.547462    0.719438    11.00000    0.02802    0.02907 =
         0.04741   -0.00807    0.00683   -0.00536
AFIX  23
H6AA  2    0.013829    0.507167    0.694428    11.00000   -1.20000
H6AB  2   -0.018313    0.572670    0.743205    11.00000   -1.20000
AFIX   0
C7A   1    0.214161    0.541936    0.840909    11.00000    0.03051    0.02099 =
         0.03791   -0.00037    0.00906   -0.00189
AFIX  23
H7AA  2    0.184741    0.534146    0.921930    11.00000   -1.20000
H7AB  2    0.279434    0.507854    0.827675    11.00000   -1.20000
AFIX   0
C8A   1    0.310673    0.600516    0.857163    11.00000    0.02132    0.02172 =
         0.02904   -0.00240    0.00395    0.00182
C9A   1    0.504486    0.687133    0.943990    11.00000    0.02241    0.02104 =
         0.01906    0.00030    0.00697    0.00224
C10A  1    0.437386    0.814988    0.802477    11.00000    0.02140    0.02078 =
         0.02075    0.00602    0.00004    0.00338
C11A  1    0.514311    0.858131    0.742877    11.00000    0.03125    0.03245 =
         0.02805    0.00959    0.00337    0.00190
AFIX  43
H11A  2    0.543833    0.847522    0.667300    11.00000   -1.20000
AFIX   0
C12A  1    0.545919    0.916249    0.796749    11.00000    0.03997    0.02872 =
         0.04561    0.01510    0.00132   -0.00435
AFIX  43
H12A  2    0.601501    0.944116    0.759880    11.00000   -1.20000
AFIX   0
C13A  1    0.495748    0.933400    0.904927    11.00000    0.04857    0.02147 =
         0.04622    0.00001   -0.00890    0.00532
AFIX  43
H13A  2    0.513691    0.973163    0.938421    11.00000   -1.20000
AFIX   0
C14A  1    0.418409    0.891158    0.963666    11.00000    0.04404    0.03584 =
         0.03155   -0.00612    0.00222    0.01137
AFIX  43
H14A  2    0.384608    0.902628    1.036602    11.00000   -1.20000
AFIX   0
C15A  1    0.391619    0.831969    0.913660    11.00000    0.03096    0.02613 =
         0.02707    0.00524    0.00442    0.00578
AFIX  43
H15A  2    0.342677    0.803456    0.954856    11.00000   -1.20000
AFIX   0
C16A  1    0.727337    0.708434    1.126706    11.00000    0.02200    0.02280 =
         0.01893    0.00068    0.00623    0.00174
AFIX  43
H16A  2    0.709104    0.670991    1.162105    11.00000   -1.20000
AFIX   0
C17A  1    0.863644    0.744326    1.202338    11.00000    0.02058    0.02601 =
         0.02012    0.00067    0.00449    0.00361
C18A  1    0.920609    0.802576    1.170594    11.00000    0.02068    0.02495 =
         0.02184   -0.00332    0.00599    0.00339
C19A  1    0.865616    0.843996    1.063917    11.00000    0.02785    0.02791 =
         0.02766   -0.00024    0.00405    0.00256
AFIX  43
H19A  2    0.770175    0.836608    0.994038    11.00000   -1.20000
AFIX   0
C20A  1    0.956246    0.896342    1.064368    11.00000    0.04002    0.02997 =
         0.04335    0.00234    0.01496    0.00055
AFIX  43
H20A  2    0.921168    0.924134    0.993539    11.00000   -1.20000
AFIX   0
C21A  1    1.099444    0.908211    1.169238    11.00000    0.03395    0.03016 =
         0.05307   -0.00760    0.01884   -0.00534
AFIX  43
H21A  2    1.157735    0.943754    1.166952    11.00000   -1.20000
AFIX   0
C22A  1    1.155774    0.868065    1.276118    11.00000    0.02350    0.04091 =
         0.03797   -0.01601    0.00858   -0.00421
AFIX  43
H22A  2    1.250970    0.875919    1.345911    11.00000   -1.20000
AFIX   0
C23A  1    1.064979    0.815449    1.275614    11.00000    0.02232    0.03427 =
         0.02290   -0.00876    0.00588    0.00361
C24A  1    0.973905    0.725427    1.322647    11.00000    0.02248    0.03283 =
         0.02069   -0.00054    0.00451    0.00230
AFIX  43
H24A  2    0.967257    0.688958    1.366816    11.00000   -1.20000
AFIX   0
S1B   5    0.585163    0.822059    0.313011    11.00000    0.02541    0.02165 =
         0.02280    0.00286    0.00298   -0.00039
O1B   4    0.724506    0.703227    0.726125    11.00000    0.03284    0.03392 =
         0.02110    0.00004    0.00117    0.00147
N1B   3    0.436141    0.711086    0.321363    11.00000    0.02087    0.02302 =
         0.02145    0.00165    0.00536    0.00189
N2B   3   -0.027272    0.666958   -0.036947    11.00000    0.02108    0.03125 =
         0.01955   -0.00071   -0.00055    0.00117
AFIX  43
H2B   2   -0.107601    0.669826   -0.110176    11.00000   -1.20000
AFIX   0
C1B   1    0.680363    0.693032    0.603781    11.00000    0.01822    0.02714 =
         0.01890    0.00096    0.00148    0.00425
C2B   1    0.673930    0.744642    0.510263    11.00000    0.02022    0.02334 =
         0.02117   -0.00134    0.00395    0.00352
C3B   1    0.781090    0.797046    0.548276    11.00000    0.02245    0.02115 =
         0.02629   -0.00258    0.00280    0.00274
C4B   1    0.918615    0.805400    0.679151    11.00000    0.02937    0.02552 =
         0.03295   -0.00626   -0.00570    0.00364
AFIX  23
H4BA  2    1.008525    0.779017    0.678750    11.00000   -1.20000
H4BB  2    0.882079    0.793418    0.754541    11.00000   -1.20000
AFIX   0
C5B   1    0.975892    0.871443    0.697275    11.00000    0.02840    0.02775 =
         0.03500   -0.01038   -0.00154    0.00117
AFIX  23
H5BA  2    1.077136    0.873760    0.770854    11.00000   -1.20000
H5BB  2    0.896215    0.896142    0.721596    11.00000   -1.20000
AFIX   0
C6B   1    1.001308    0.897550    0.569917    11.00000    0.02874    0.03071 =
         0.04922   -0.01383    0.01108   -0.00626
AFIX  23
H6BA  2    1.079135    0.872438    0.544103    11.00000   -1.20000
H6BB  2    1.045439    0.938645    0.587952    11.00000   -1.20000
AFIX   0
C7B   1    0.841150    0.899504    0.453456    11.00000    0.03248    0.02270 =
         0.03759   -0.00306    0.00846   -0.00513
AFIX  23
H7BA  2    0.776481    0.934090    0.465097    11.00000   -1.20000
H7BB  2    0.863218    0.904516    0.368341    11.00000   -1.20000
AFIX   0
C8B   1    0.749073    0.840821    0.451542    11.00000    0.02384    0.02182 =
         0.02794   -0.00500    0.00452   -0.00062
C9B   1    0.559209    0.751322    0.383980    11.00000    0.02181    0.02053 =
         0.02156    0.00287    0.00777    0.00295
C10B  1    0.642419    0.628566    0.558187    11.00000    0.01936    0.02521 =
         0.02745    0.00320    0.00291    0.00374
C11B  1    0.592724    0.588572    0.642667    11.00000    0.02972    0.03141 =
         0.03136    0.00582    0.00685    0.00371
AFIX  43
H11B  2    0.574049    0.603478    0.720127    11.00000   -1.20000
AFIX   0
C12B  1    0.571377    0.527101    0.611322    11.00000    0.04138    0.03324 =
         0.04905    0.01240    0.00491   -0.00527
AFIX  43
H12B  2    0.537315    0.500757    0.667276    11.00000   -1.20000
AFIX   0
C13B  1    0.600302    0.504581    0.497502    11.00000    0.04995    0.02164 =
         0.04925    0.00039   -0.00414    0.00060
AFIX  43
H13B  2    0.587057    0.463004    0.477453    11.00000   -1.20000
AFIX   0
C14B  1    0.649356    0.543919    0.412300    11.00000    0.04174    0.03232 =
         0.03598   -0.00656    0.00024    0.00761
AFIX  43
H14B  2    0.669480    0.528561    0.335796    11.00000   -1.20000
AFIX   0
C15B  1    0.668086    0.605754    0.441524    11.00000    0.02766    0.03009 =
         0.02623    0.00062    0.00365    0.00321
AFIX  43
H15B  2    0.697850    0.632191    0.383306    11.00000   -1.20000
AFIX   0
C16B  1    0.336776    0.726240    0.205815    11.00000    0.02189    0.02350 =
         0.02067    0.00324    0.00712    0.00294
AFIX  43
H16B  2    0.353597    0.763560    0.169172    11.00000   -1.20000
AFIX   0
C17B  1    0.201891    0.689679    0.129466    11.00000    0.02178    0.02624 =
         0.01912    0.00104    0.00601    0.00518
C18B  1    0.145901    0.630505    0.158078    11.00000    0.01954    0.02307 =
         0.02314   -0.00495    0.00568    0.00285
C19B  1    0.201113    0.588359    0.262823    11.00000    0.02857    0.02591 =
         0.02681    0.00178    0.00391    0.00430
AFIX  43
H19B  2    0.296226    0.595352    0.333321    11.00000   -1.20000
AFIX   0
C20B  1    0.110339    0.535701    0.259061    11.00000    0.04291    0.02493 =
         0.03349    0.00544    0.00830    0.00405
AFIX  43
H20B  2    0.145827    0.507042    0.328083    11.00000   -1.20000
AFIX   0
C21B  1   -0.033223    0.524598    0.154100    11.00000    0.03894    0.02358 =
         0.04669   -0.00449    0.01454   -0.00528
AFIX  43
H21B  2   -0.091618    0.488961    0.155262    11.00000   -1.20000
AFIX   0
C22B  1   -0.089930    0.565414    0.048945    11.00000    0.02552    0.02923 =
         0.03065   -0.00824    0.00436   -0.00382
AFIX  43
H22B  2   -0.185109    0.558026   -0.021209    11.00000   -1.20000
AFIX   0
C23B  1    0.002094    0.618525    0.052365    11.00000    0.02307    0.02425 =
         0.02264   -0.00410    0.00543    0.00452
C24B  1    0.090989    0.709168    0.009580    11.00000    0.02435    0.02794 =
         0.02044    0.00243    0.00448    0.00165
AFIX  43
H24B  2    0.097064    0.746147   -0.032966    11.00000   -1.20000
AFIX   0
HKLF 4
REM  HSY-663 in P21 #4
REM R1 =  0.0379 for    6396 Fo > 4sig(Fo)  and  0.0408 for all    6843 data
REM    505 parameters refined using      1 restraints
END
WGHT      0.0599      0.0000
REM Highest difference peak  0.423,  deepest hole -0.260,  1-sigma level  0.050
Q1    1   0.5841  0.7822  0.3306  11.00000  0.05    0.42
Q2    1   0.4778  0.6583  0.9902  11.00000  0.05    0.38
Q3    1   0.4777  0.5703  0.9963  11.00000  0.05    0.32
Q4    1   0.5739  0.8675  0.3029  11.00000  0.05    0.29
Q5    1   0.6518  0.6597  0.5745  11.00000  0.05    0.25
Q6    1   0.3764  0.6100  0.9220  11.00000  0.05    0.23
Q7    1   0.4338  0.7819  0.7732  11.00000  0.05    0.20
Q8    1   0.3663  0.7292  0.7937  11.00000  0.05    0.19
Q9    1   1.1066  0.9561  1.1794  11.00000  0.05    0.18
Q10   1   0.4194  0.6700  0.3363  11.00000  0.05    0.18
;
