# Supplementary material for: {2-[(1H-Indol-3-yl­methyl­idene)amino]-4,5,6,7-tetra­hydro­benzo[b]thio­phen-3-yl}(phen­yl)methanone
Source: Acta Crystallogr Sect E Struct Rep Online. 2014 Mar 29;70(Pt 4):o501–2. doi: 10.1107/S1600536814006345 (PMC3998588; doi:10.1107/S1600536814006345)
Supplement: Supplementary file 2 [file e-70-0o501-Isup2.hkl]

#
# h,k,l, Fc-squared, Fo-squared, sigma(Fo-squared), status flag
#
data_I
_shelx_refln_list_code          4
_shelx_F_calc_maximum      214.71
_exptl_crystal_F_000       808.00
_reflns_d_resolution_high  0.8134

loop_
 _space_group_symop_operation_xyz
 'x, y, z'
 '-x, y+1/2, -z'

_cell_length_a     8.6686
_cell_length_b    21.8200
_cell_length_c    10.4196
_cell_angle_alpha  90.000
_cell_angle_beta  108.171
_cell_angle_gamma  90.000

_shelx_F_squared_multiplier     1.000

loop_
 _refln_index_h
 _refln_index_k
 _refln_index_l
 _refln_F_squared_calc
 _refln_F_squared_meas
 _refln_F_squared_sigma
 _refln_observed_status
   0 -26   0         30.26         26.20         5.82 o
   1 -26   0         26.34         29.71         4.04 o
   2 -26   0         41.33         45.54         4.28 o
   1 -25   0         16.81         16.58         4.25 o
   2 -25   0        325.02        349.76        13.97 o
   3 -25   0          6.16         10.81         3.21 o
   0 -24   0        189.50        197.94        16.16 o
   1 -24   0        122.61        126.31         9.15 o
   2 -24   0        258.19        264.05        12.81 o
   3 -24   0         18.44         16.85         4.02 o
   4 -24   0         35.07         39.70         4.34 o
   1 -23   0         41.41         40.57         6.32 o
   2 -23   0        133.98        122.79         9.28 o
   3 -23   0        358.49        393.90        17.61 o
   4 -23   0         94.74        100.01         7.15 o
   5 -23   0          7.70          8.39         2.57 o
   0 -22   0         84.14         71.80        10.92 o
   1 -22   0        313.61        289.90        15.20 o
   2 -22   0        194.71        200.80        12.33 o
   3 -22   0         31.14         30.19         8.08 o
   4 -22   0        223.70        222.73        16.19 o
   5 -22   0        187.09        182.39        17.80 o
   1 -21   0        159.95        169.04        11.59 o
   2 -21   0       1466.35       1464.00        63.16 o
   3 -21   0        378.28        370.26        24.12 o
   4 -21   0        194.55        246.23        18.32 o
   5 -21   0         53.62         55.41         8.11 o
   6 -21   0        223.22        229.16        13.39 o
   0 -20   0        235.37        239.79        19.62 o
   1 -20   0         72.43         73.30         8.04 o
   2 -20   0       1383.07       1444.82       105.43 o
   3 -20   0          2.02          0.38         5.87 o
   4 -20   0         49.80         42.29         8.62 o
   5 -20   0        185.34        192.77        15.51 o
   6 -20   0        113.88        116.86         6.84 o
   1 -19   0         71.74         73.33         7.59 o
   2 -19   0         76.47         82.60         6.55 o
   3 -19   0         25.85         28.07         8.40 o
   4 -19   0         29.21         26.57         8.12 o
   5 -19   0         41.29         46.22         8.64 o
   6 -19   0        406.92        407.77        15.53 o
   0 -18   0        313.85        273.21        20.87 o
   1 -18   0        419.84        416.80        20.72 o
   2 -18   0        240.70        240.29        11.04 o
   3 -18   0        141.64        151.56        15.51 o
   4 -18   0        162.35        147.68        24.91 o
   5 -18   0         43.40         40.31         5.64 o
   6 -18   0        473.80        475.69        18.06 o
   7 -18   0         60.89         70.79         7.59 o
   1 -17   0        246.44        253.10        11.12 o
   2 -17   0        545.30        576.69        18.50 o
   3 -17   0         86.84         75.04        10.77 o
   4 -17   0         96.24         81.85         7.83 o
   5 -17   0        370.39        342.09        29.01 o
   6 -17   0        199.90        208.47        11.43 o
   7 -17   0         45.38         48.22         7.40 o
   0 -16   0        405.78        409.89        36.31 o
   1 -16   0        437.18        371.93        24.73 o
   2 -16   0        544.81        521.21        21.67 o
   3 -16   0         99.62        109.57         8.74 o
   4 -16   0        454.32        433.68        43.02 o
   5 -16   0        317.44        302.20        24.78 o
   6 -16   0        754.82        714.16        25.25 o
   7 -16   0        565.43        584.85        20.16 o
   1 -15   0          7.79          6.42         5.59 o
   2 -15   0         54.32         53.08        14.79 o
   3 -15   0        542.81        550.52        37.97 o
   4 -15   0        131.07        133.08         9.74 o
   5 -15   0        240.75        244.85        20.90 o
   6 -15   0        208.90        179.56        18.11 o
   7 -15   0         39.02         46.15         5.53 o
   8 -15   0         11.40         14.02         4.08 o
   0 -14   0       2392.34       2243.70       102.09 o
   1 -14   0        808.63        700.58        74.54 o
   2 -14   0        777.84        905.17        57.40 o
   3 -14   0        359.58        423.49        38.49 o
   4 -14   0         48.06         40.78         5.64 o
   5 -14   0        420.16        420.09        18.61 o
   6 -14   0          1.13          1.93         4.16 o
   7 -14   0          7.06          9.25         3.90 o
   8 -14   0        161.02        164.16        12.32 o
   1 -13   0         36.85         47.34         8.64 o
   2 -13   0        222.12        248.65        26.69 o
   3 -13   0       1837.39       1927.68        95.95 o
   4 -13   0        699.46        649.39        24.63 o
   5 -13   0        182.45        165.09        10.97 o
   6 -13   0        222.43        205.49        12.21 o
   7 -13   0         63.51         55.54         6.32 o
   8 -13   0        396.41        403.80        21.98 o
   0 -12   0        137.68        132.11        17.73 o
   1 -12   0       1430.77       1409.34        71.11 o
   2 -12   0         23.78         30.17        10.75 o
   3 -12   0        379.03        327.22        31.73 o
   4 -12   0       1390.77       1157.54        47.06 o
   5 -12   0        485.79        429.87        18.65 o
   6 -12   0        519.38        491.51        39.33 o
   7 -12   0        161.85        154.31        10.16 o
   8 -12   0         78.53         72.17         9.13 o
   1 -11   0        211.52        171.46        13.78 o
   2 -11   0         77.97         50.35        11.87 o
   3 -11   0        461.20        417.78        34.45 o
   4 -11   0       1193.17        981.89        41.19 o
   5 -11   0        211.73        195.62        11.52 o
   6 -11   0        667.67        663.83        24.76 o
   7 -11   0         97.63         83.94         7.79 o
   8 -11   0         72.09         61.45         6.11 o
   0 -10   0       8528.88       9268.71       322.13 o
   1 -10   0       3156.53       3308.35       332.55 o
   2 -10   0        872.21        862.65        48.99 o
   3 -10   0         35.94         39.08        11.15 o
   4 -10   0        456.53        442.73        26.08 o
   5 -10   0         47.40         46.16         5.52 o
   6 -10   0        229.85        226.37        12.76 o
   7 -10   0         94.65         98.13         8.48 o
   8 -10   0        144.60        138.23        14.40 o
   9 -10   0         11.98         17.22         4.60 o
   1  -9   0       1785.54       1879.47       125.57 o
   2  -9   0        252.70        265.12        23.89 o
   3  -9   0         36.64         47.80        11.32 o
   4  -9   0         16.37         14.59         5.38 o
   5  -9   0         77.89         85.27        16.44 o
   6  -9   0        124.94        127.62        10.80 o
   7  -9   0        797.74        758.39        27.08 o
   8  -9   0        339.91        345.50        15.40 o
   9  -9   0         94.57         91.11         8.85 o
   0  -8   0        376.59        331.46        23.48 o
   1  -8   0       5782.20       4745.16       239.37 o
   2  -8   0        257.15        292.57        23.58 o
   3  -8   0        185.04        223.84        21.17 o
   4  -8   0         61.37         74.80         9.07 o
   5  -8   0         15.66         21.72         9.47 o
   6  -8   0       2016.82       2151.45        59.92 o
   7  -8   0        148.08        158.79        10.75 o
   8  -8   0        286.30        256.32        13.11 o
   9  -8   0         15.11         21.61         5.67 o
   1  -7   0       1016.21        978.73        35.64 o
   2  -7   0        935.21        820.71        41.67 o
   3  -7   0        811.02        782.44        48.78 o
   4  -7   0        260.20        275.71        16.64 o
   5  -7   0        196.57        177.85        21.90 o
   6  -7   0        594.51        686.77        25.84 o
   7  -7   0          9.65         14.03         4.55 o
   8  -7   0        119.43        104.56         8.32 o
   9  -7   0        179.95        202.71        14.52 o
   0  -6   0       6313.44       5494.61       190.53 o
   1  -6   0       1159.93       1184.27       130.54 o
   2  -6   0        175.49        164.52         7.30 o
   3  -6   0        641.18        597.95        23.71 o
   4  -6   0        291.19        365.78        18.69 o
   5  -6   0        411.54        427.77        33.78 o
   6  -6   0        425.68        425.31        17.97 o
   7  -6   0        180.21        179.64        11.39 o
   8  -6   0         21.29         19.09         6.80 o
   9  -6   0        230.65        272.01        17.62 o
   1  -5   0        166.44        132.34         8.53 o
   2  -5   0        156.44        161.99        14.46 o
   3  -5   0        348.65        338.55        68.85 o
   4  -5   0        645.15        771.20        56.02 o
   5  -5   0        194.77        172.03        20.43 o
   6  -5   0        564.19        604.87        22.42 o
   7  -5   0       1255.44       1309.38        40.53 o
   8  -5   0         88.66         80.71         7.61 o
   9  -5   0        624.43        674.81        32.37 o
   0  -4   0       4189.16       3496.16       121.56 o
   1  -4   0        727.47        794.91        83.80 o
   2  -4   0       1021.03       1111.20        47.00 o
   3  -4   0       1708.15       1794.17        84.97 o
   4  -4   0       2430.61       2476.27        68.67 o
   5  -4   0        158.86        153.90        19.19 o
   6  -4   0       1882.42       1887.39        92.47 o
   7  -4   0        299.80        301.62        15.14 o
   8  -4   0        154.94        181.31        11.33 o
   9  -4   0         81.97         93.51         7.38 o
   1  -3   0       2426.41       2390.90        84.28 o
   2  -3   0       2046.31       2084.98        68.40 o
   3  -3   0       2142.73       2532.11        66.84 o
   4  -3   0       1932.85       2090.87       126.97 o
   5  -3   0        485.31        476.73        34.43 o
   6  -3   0        711.75        694.29        47.69 o
   7  -3   0         69.51         64.55         8.62 o
   8  -3   0          4.15          7.54         3.95 o
   9  -3   0         41.61         50.36         9.42 o
  10  -3   0          7.58          7.29         3.66 o
   0  -2   0      19966.61      15810.56       515.08 o
   1  -2   0       2051.49       2007.01        70.49 o
   2  -2   0       2704.97       2935.73       257.36 o
   3  -2   0       1993.98       2366.66        98.25 o
   4  -2   0        745.50        790.82        62.53 o
   5  -2   0        451.49        389.10        30.17 o
   6  -2   0       1074.77       1083.36        62.33 o
   7  -2   0        105.20        103.46         8.52 o
   8  -2   0          1.18          1.87         8.24 o
   9  -2   0         17.45         13.24         4.30 o
  10  -2   0          7.53          8.33         3.96 o
   1  -1   0       1269.81       1363.20        52.56 o
   2  -1   0       5527.06       5679.79       347.72 o
   3  -1   0        645.78        707.33        33.53 o
   4  -1   0       1160.67       1248.99        58.18 o
   5  -1   0        556.90        600.14        39.06 o
   6  -1   0        264.44        238.56        25.88 o
   7  -1   0        146.67        145.31        16.17 o
   8  -1   0        332.39        341.49        16.30 o
   9  -1   0         43.59         44.59         5.54 o
  10  -1   0        199.29        205.41        13.00 o
   1   0   0        378.02        420.79        33.76 o
   2   0   0      10485.62      10527.64       243.89 o
   3   0   0        294.07        330.45        21.33 o
   4   0   0        994.48       1033.71        50.54 o
   5   0   0          4.24          8.13         7.82 o
   6   0   0         94.02         88.43        16.22 o
   7   0   0         36.45         35.92        10.45 o
   8   0   0          8.82          7.64         4.21 o
   9   0   0         17.29         10.76         6.05 o
  10   0   0         49.50         45.02         6.17 o
   1   1   0       1297.35       1379.13        48.77 o
   2   1   0       5324.22       5464.41       214.03 o
   3   1   0        680.35        778.81        37.11 o
   4   1   0       1265.61       1344.42        61.09 o
   5   1   0        507.30        437.25        32.53 o
   6   1   0        240.40        235.76        26.27 o
   7   1   0        112.93        120.97         9.32 o
   8   1   0        319.33        308.57        15.38 o
   9   1   0         31.35         40.15         7.94 o
  10   1   0        200.23        198.84        12.63 o
   1   2   0       2058.03       2074.96        60.13 o
   2   2   0       2694.56       3175.03       111.48 o
   3   2   0       1859.95       2035.06        79.43 o
   4   2   0        672.39        731.54        39.86 o
   5   2   0        498.52        359.60        28.77 o
   6   2   0       1092.38       1027.80        60.93 o
   7   2   0        107.82        109.43         8.81 o
   8   2   0          0.20          0.11         3.86 o
   9   2   0         17.77         13.62         5.99 o
  10   2   0          5.49          7.67         3.67 o
   1   3   0       2387.18       2458.13        86.06 o
   2   3   0       2246.15       2388.95        86.66 o
   3   3   0       2384.36       2526.19        95.56 o
   4   3   0       2011.55       2067.19        85.97 o
   5   3   0        480.94        426.70        32.15 o
   6   3   0        695.32        743.37        49.69 o
   7   3   0         65.39         63.84         7.02 o
   8   3   0          2.19         -1.04         4.26 o
   9   3   0         36.37         40.92         5.79 o
   1   4   0        739.28        805.12        33.77 o
   2   4   0       1040.76       1101.16        45.49 o
   3   4   0       1699.93       1770.13        71.60 o
   4   4   0       2458.55       2544.00       102.43 o
   5   4   0        166.86        160.26        19.59 o
   6   4   0       1839.41       1795.67        89.16 o
   7   4   0        328.80        321.90        21.82 o
   8   4   0        149.66        145.32        14.62 o
   9   4   0         81.99         92.25         7.75 o
   2   5   0        147.31        159.00         7.56 o
   3   5   0        331.18        297.05        21.17 o
   4   5   0        626.11        816.91        43.63 o
   5   5   0        187.29        135.68        17.73 o
   6   5   0        586.44        587.19        22.24 o
   7   5   0       1241.37       1223.22        38.73 o
   8   5   0         73.93         71.29        10.68 o
   9   5   0        590.97        610.04        40.12 o
   2   6   0        134.93        146.91         8.78 o
   3   6   0        700.26        707.41        37.17 o
   4   6   0        323.31        383.76        27.62 o
   5   6   0        428.68        433.02        33.73 o
   6   6   0        434.34        410.11        14.55 o
   7   6   0        191.51        179.80        11.61 o
   8   6   0         17.05         12.41         4.85 o
   9   6   0        229.96        238.20        17.00 o
   2   7   0        914.22        897.29        29.99 o
   3   7   0        677.30        658.05        36.57 o
   4   7   0        183.05        217.02        20.56 o
   5   7   0        182.54        183.23        21.88 o
   6   7   0        629.62        577.75        22.64 o
   7   7   0         12.79         11.37         3.30 o
   8   7   0        116.14        110.52         9.10 o
   9   7   0        180.37        186.54        14.43 o
   2   8   0        294.59        343.32        23.77 o
   3   8   0        188.96        283.37        22.72 o
   4   8   0         57.11         92.60        13.85 o
   5   8   0          3.30          7.67         6.79 o
   6   8   0       1988.83       1941.25        45.48 o
   7   8   0        171.70        151.99         8.86 o
   8   8   0        275.72        268.10        14.00 o
   9   8   0         15.29         15.68         5.50 o
   2   9   0        297.14        304.14        23.38 o
   3   9   0         35.08         67.15        11.42 o
   4   9   0         19.34         44.45        10.95 o
   5   9   0         64.12         55.03        12.19 o
   6   9   0        135.71        132.26         8.15 o
   7   9   0        782.19        717.63        23.37 o
   8   9   0        320.17        330.36        15.37 o
   9   9   0         86.06         87.87         9.26 o
   2  10   0        831.57        851.79        45.59 o
   3  10   0         35.52         48.26        10.53 o
   4  10   0        440.34        438.89        33.84 o
   5  10   0         41.02         36.73         4.26 o
   6  10   0        205.39        211.79        11.18 o
   7  10   0         92.10         91.07         8.63 o
   8  10   0        136.09        129.85         9.21 o
   9  10   0         12.42         13.08         4.92 o
   2  11   0         53.55         34.89        10.03 o
   3  11   0        519.42        481.45        34.29 o
   4  11   0       1258.83       1294.11        67.76 o
   5  11   0        246.73        216.45        19.07 o
   6  11   0        685.67        650.72        67.76 o
   7  11   0         98.61         73.72         7.69 o
   8  11   0         59.75         64.20         6.67 o
   9  11   0         54.98         55.29         6.62 o
   2  12   0         20.97         53.17        10.99 o
   3  12   0        347.95        271.46        25.77 o
   5  12   0        485.22        421.11        18.91 o
   6  12   0        501.72        470.43        20.47 o
   7  12   0        165.63        152.18        17.15 o
   8  12   0         73.31         76.38        14.58 o
   2  13   0        245.55        260.45        25.05 o
   3  13   0       1818.41       1702.73        82.78 o
   4  13   0        749.33        696.71        28.79 o
   5  13   0        177.57        160.46        11.13 o
   6  13   0        239.33        221.82        13.39 o
   7  13   0         71.29         68.25         7.47 o
   8  13   0        379.49        393.10        15.56 o
   1  14   0        845.41        765.88        48.58 o
   2  14   0        714.23        793.57        49.93 o
   3  14   0        411.06        419.49        35.26 o
   4  14   0         57.98         57.19         6.87 o
   5  14   0        425.18        389.40        18.38 o
   6  14   0          1.78          2.56         4.41 o
   7  14   0          9.41         10.19         4.60 o
   8  14   0        155.90        159.46        12.18 o
   1  15   0         10.91          2.90         5.63 o
   2  15   0         68.79         84.84        15.77 o
   3  15   0        517.93        497.07        23.45 o
   4  15   0        151.38        136.91        12.10 o
   5  15   0        259.35        249.88        17.55 o
   6  15   0        175.80        175.49        11.53 o
   7  15   0         26.59         47.82         8.99 o
   8  15   0         13.89         14.94         4.54 o
   1  16   0        454.88        348.88        32.86 o
   2  16   0        550.60        511.08        40.86 o
   3  16   0        107.07        102.71        12.81 o
   4  16   0        433.61        371.43        25.18 o
   5  16   0        327.83        309.14        22.68 o
   6  16   0        786.40        794.29        39.77 o
   7  16   0        592.07        612.99        30.77 o
   1  17   0        241.20        243.32        18.24 o
   2  17   0        526.86        567.93        31.68 o
   3  17   0         51.04         59.43         9.90 o
   4  17   0        123.35        104.85        12.85 o
   5  17   0        338.03        342.62        23.79 o
   6  17   0        183.21        191.71        16.59 o
   7  17   0         44.64         47.75         7.65 o
   1  18   0        363.59        372.80        23.91 o
   2  18   0        257.31        231.95        18.68 o
   3  18   0        170.63        157.24        15.46 o
   4  18   0        143.09        122.43        13.99 o
   5  18   0         61.18         50.26         9.71 o
   6  18   0        466.51        506.63        27.97 o
   7  18   0         63.84         75.46         8.31 o
   1  19   0         80.46         95.60        11.56 o
   2  19   0         67.17         71.54        10.49 o
   3  19   0         30.61         24.20         7.70 o
   4  19   0         29.41         21.60         7.41 o
   5  19   0         37.96         31.62         8.42 o
   6  19   0        420.64        455.04        24.78 o
   7  19   0        193.54        195.46        12.41 o
   1  20   0         69.33         92.51        11.17 o
   2  20   0       1400.46       1487.02        63.20 o
   3  20   0          6.04          7.08         5.77 o
   4  20   0         54.99         38.05         8.51 o
   5  20   0        192.17        184.00        15.48 o
   6  20   0         96.01        107.04        10.24 o
   1  21   0        159.82        185.18        15.65 o
   2  21   0       1461.80       1606.01        66.19 o
   3  21   0        390.84        373.61        23.53 o
   4  21   0        189.11        166.94        14.63 o
   5  21   0         41.56         37.21         7.36 o
   6  21   0        247.27        251.60        14.87 o
   1  22   0        303.81        322.59        20.61 o
   2  22   0        213.70        219.52        16.73 o
   3  22   0         42.15         35.36         7.54 o
   4  22   0        213.13        215.77        15.67 o
   5  22   0        175.61        173.86        12.57 o
   2  23   0        122.96        116.96        11.16 o
   3  23   0        344.81        360.24        20.86 o
   4  23   0         96.55         98.45         9.49 o
   5  23   0          9.38         10.36         3.52 o
   3  24   0         19.04         22.38         5.11 o
   4  24   0         31.61         32.78         5.26 o
  -2 -26   1         11.00         10.02         2.76 o
  -1 -26   1        163.32        178.23         8.76 o
   0 -26   1        144.90        151.15         8.03 o
   1 -26   1        351.25        387.57        27.12 o
  -3 -25   1        443.75        482.83        16.61 o
  -2 -25   1         88.25        103.92         8.59 o
  -1 -25   1        190.61        210.82        13.37 o
   0 -25   1         28.34         34.35         8.15 o
   1 -25   1         30.38         42.01         5.14 o
   2 -25   1         34.38         36.61         4.41 o
   3 -25   1         94.13         99.23         8.51 o
  -4 -24   1        421.05        447.74        15.87 o
  -3 -24   1        148.09        178.77         9.86 o
  -2 -24   1        233.73        242.91        14.03 o
  -1 -24   1        301.90        319.52        14.62 o
   0 -24   1         98.42        109.72         8.46 o
   1 -24   1        152.73        152.41        16.44 o
   2 -24   1          8.56         12.72         4.05 o
   3 -24   1          7.82          9.75         3.12 o
   4 -24   1         10.45         12.60         3.92 o
  -5 -23   1        242.94        270.30        11.06 o
  -4 -23   1        144.01        144.82         8.86 o
  -3 -23   1        107.01        114.96         8.65 o
  -2 -23   1        157.31        168.46        10.84 o
  -1 -23   1          6.83          7.28         4.82 o
   0 -23   1         22.52         19.84         5.35 o
   1 -23   1          0.98          4.99         4.43 o
   2 -23   1          1.63          4.89         4.08 o
   3 -23   1         28.15         18.25         4.16 o
   4 -23   1         10.64         15.06         3.28 o
  -5 -22   1         41.07         45.39         7.25 o
  -4 -22   1         33.35         23.19         7.21 o
  -3 -22   1        270.97        264.32        19.67 o
  -2 -22   1        134.40        139.54        10.30 o
  -1 -22   1        132.95        122.47         9.90 o
   0 -22   1        253.39        236.42        13.49 o
   1 -22   1         33.34         40.57         6.50 o
   2 -22   1        877.53        835.61        55.31 o
   3 -22   1          7.51         13.03         4.30 o
   4 -22   1         60.67         70.76         8.50 o
   5 -22   1        101.20        100.41         4.91 o
  -6 -21   1        142.60        165.30        11.89 o
  -5 -21   1        106.67        114.31        11.69 o
  -4 -21   1        333.62        355.75        15.78 o
  -3 -21   1         31.56         34.14         5.86 o
  -2 -21   1         85.51         86.40         8.26 o
  -1 -21   1        187.92        208.01        12.94 o
   0 -21   1        494.87        512.98        21.61 o
   1 -21   1         86.81         81.35        18.13 o
   2 -21   1         69.68         85.79         7.68 o
   3 -21   1        165.72        161.89        10.15 o
   4 -21   1        128.17        135.55        12.26 o
   5 -21   1          6.42          7.70         3.95 o
  -6 -20   1        130.24        118.63        11.12 o
  -5 -20   1         58.50         69.47        10.28 o
  -4 -20   1        343.68        331.15        12.71 o
  -3 -20   1         46.42         50.33         5.35 o
  -2 -20   1        220.87        232.73        15.56 o
  -1 -20   1         17.89         18.39         5.22 o
   0 -20   1        309.21        318.05        16.26 o
   1 -20   1        235.18        235.86        11.13 o
   2 -20   1         40.01         36.55         5.74 o
   3 -20   1         14.31         10.68         4.00 o
   4 -20   1         25.99         28.39         4.90 o
   5 -20   1        275.64        276.13        17.51 o
   6 -20   1        198.14        207.31        12.69 o
  -7 -19   1          3.82          5.05         3.82 o
  -6 -19   1         36.93         26.82         7.05 o
  -5 -19   1          2.80          4.63         3.89 o
  -4 -19   1        230.03        216.93        10.33 o
  -3 -19   1        144.03        132.68         8.25 o
  -2 -19   1         73.90         77.92         6.56 o
  -1 -19   1        161.32        158.39        11.34 o
   0 -19   1        468.46        484.93        16.78 o
   1 -19   1        776.71        820.55        59.69 o
   2 -19   1         59.79         68.90         7.38 o
   3 -19   1        454.07        443.26        19.02 o
   4 -19   1        143.64        151.83        10.11 o
   5 -19   1        123.14        136.54         8.81 o
   6 -19   1        269.94        256.29        11.06 o
  -7 -18   1         44.52         38.91         6.74 o
  -6 -18   1         20.49         10.21         6.62 o
  -5 -18   1         78.60         76.09         7.61 o
  -4 -18   1        212.67        200.61        10.01 o
  -3 -18   1          3.92          2.14         3.02 o
  -2 -18   1         74.70         69.07         6.24 o
  -1 -18   1        557.25        582.56        26.83 o
   0 -18   1        778.74        831.27        38.37 o
   1 -18   1        194.65        173.12        11.10 o
   2 -18   1       1642.18       1645.68        72.25 o
   3 -18   1         46.84         50.96         6.66 o
   4 -18   1         12.65         16.66         4.71 o
   5 -18   1         15.60         20.70         4.54 o
   6 -18   1         49.38         49.01         5.32 o
  -7 -17   1         78.43         87.10         9.99 o
  -6 -17   1        287.45        259.59        19.38 o
  -5 -17   1        131.30        130.50        15.14 o
  -4 -17   1          1.68          4.15         3.90 o
  -3 -17   1        375.72        348.93        13.80 o
  -2 -17   1        246.23        239.81        10.98 o
  -1 -17   1        239.91        285.34        15.46 o
   0 -17   1        153.47        167.52         8.80 o
   1 -17   1        201.72        227.07        21.39 o
   2 -17   1        134.19        144.65        10.30 o
   3 -17   1         61.07         70.73         7.45 o
   4 -17   1         15.61         12.32         4.27 o
   5 -17   1         36.71         34.14         5.39 o
   6 -17   1         22.20         22.11         4.58 o
   7 -17   1        230.65        222.55        13.81 o
  -8 -16   1        183.93        191.08        12.75 o
  -7 -16   1        161.40        153.90        13.84 o
  -6 -16   1        106.68        104.86        12.78 o
  -5 -16   1         40.04         41.54         6.21 o
  -4 -16   1       1439.78       1301.31       139.94 o
  -3 -16   1       2478.34       2354.17        77.86 o
  -2 -16   1        940.71        963.75        26.28 o
  -1 -16   1         79.54         67.26        10.77 o
   0 -16   1        534.59        504.41        29.10 o
   1 -16   1        176.49        172.12        15.56 o
   2 -16   1       1065.58       1098.23        62.77 o
   3 -16   1        611.66        544.83        21.90 o
   4 -16   1        314.94        294.47        20.19 o
   5 -16   1         21.05         21.41         5.45 o
   6 -16   1         46.12         48.19         5.90 o
   7 -16   1        194.95        190.63        22.57 o
  -8 -15   1        261.24        267.43        16.60 o
  -7 -15   1         63.07         66.90        10.12 o
  -6 -15   1        283.99        242.39        19.40 o
  -5 -15   1         45.15         43.68         7.07 o
  -4 -15   1        216.40        201.33        12.35 o
  -3 -15   1        927.74        930.94        53.42 o
  -2 -15   1        691.53        562.29        44.46 o
  -1 -15   1        719.81        667.67        44.42 o
   0 -15   1         38.61         31.48         7.29 o
   1 -15   1         46.31         60.23        14.88 o
   2 -15   1        137.07         94.45        17.80 o
   3 -15   1         38.63         42.92         5.72 o
   4 -15   1        323.31        280.45        14.61 o
   5 -15   1         26.63         27.95         5.15 o
   6 -15   1        279.43        266.05        13.54 o
   7 -15   1        535.72        527.48        27.08 o
  -8 -14   1         15.90         13.23         5.56 o
  -7 -14   1         27.17         30.58         8.40 o
  -6 -14   1        330.76        247.80        19.91 o
  -5 -14   1         10.96          9.00         3.15 o
  -4 -14   1       2021.48       1810.29        76.03 o
  -3 -14   1       2101.19       1863.17        66.21 o
  -2 -14   1       2455.01       2390.45       110.96 o
  -1 -14   1        447.17        363.22        89.12 o
   0 -14   1        238.46        268.74        35.30 o
   1 -14   1        357.10        331.55        21.86 o
   2 -14   1        342.73        361.55        33.51 o
   3 -14   1        349.39        363.12        15.74 o
   4 -14   1          1.62          3.12         3.26 o
   5 -14   1         61.46         56.59         6.84 o
   6 -14   1        136.73        135.84         9.77 o
   7 -14   1          4.65          4.28         3.50 o
   8 -14   1         67.47         61.85         6.43 o
  -8 -13   1        328.23        312.10        19.87 o
  -7 -13   1         19.53          6.17         5.89 o
  -6 -13   1         39.71         31.51         8.44 o
  -5 -13   1        125.25        125.90         7.67 o
  -4 -13   1        581.95        482.48        22.82 o
  -3 -13   1        336.68        289.38        20.74 o
  -2 -13   1        520.39        508.67        39.82 o
  -1 -13   1         32.99         25.49         6.93 o
   0 -13   1        469.75        482.44        25.36 o
   1 -13   1       2090.38       2122.78        71.19 o
   2 -13   1        316.40        286.60        28.91 o
   3 -13   1         18.78        101.20        19.16 o
   4 -13   1        103.58        104.09         8.48 o
   5 -13   1         11.79          8.03         3.97 o
   6 -13   1        371.06        333.70        15.92 o
   7 -13   1        226.10        221.51        12.78 o
   8 -13   1         82.93         67.76         7.57 o
  -9 -12   1         66.34         71.01         7.65 o
  -8 -12   1        257.80        222.04        16.99 o
  -7 -12   1         13.76         14.58         7.04 o
  -6 -12   1        502.44        487.72        29.35 o
  -5 -12   1        180.36        181.44         9.08 o
  -4 -12   1         68.03         56.16         9.56 o
  -3 -12   1        199.07        210.37        16.99 o
  -2 -12   1        326.48        302.87        28.89 o
  -1 -12   1        313.54        378.93        41.41 o
   0 -12   1        795.00        742.34        69.40 o
   1 -12   1       1955.17       1961.17        63.03 o
   2 -12   1        664.94        645.78        44.38 o
   3 -12   1       1728.99       1526.69        80.20 o
   4 -12   1       1623.68       1399.47        37.08 o
   5 -12   1        114.99        104.70         8.78 o
   6 -12   1        531.96        502.55        20.68 o
   7 -12   1         46.59         45.57         7.91 o
   8 -12   1         74.71         83.47         8.86 o
  -9 -11   1         78.35         73.55         8.26 o
  -8 -11   1        282.71        261.59        19.08 o
  -7 -11   1        298.65        280.51        20.96 o
  -6 -11   1        170.00        152.00        15.12 o
  -5 -11   1         11.21         15.06         2.81 o
  -4 -11   1        141.74        130.50        18.90 o
  -3 -11   1        595.03        630.13        29.72 o
  -2 -11   1        365.89        358.36        30.53 o
  -1 -11   1       1353.77       1399.49       152.01 o
   0 -11   1       1142.22       1014.59        67.13 o
   1 -11   1       1129.31       1224.46        70.73 o
   2 -11   1       1762.92       1746.41        82.83 o
   3 -11   1       1498.46       1613.04        80.85 o
   4 -11   1        179.96        140.44        21.39 o
   5 -11   1         26.81         30.60         4.99 o
   6 -11   1         53.01         53.44         6.46 o
   7 -11   1         28.11         27.74         5.16 o
   8 -11   1        150.39        146.06         9.08 o
  -9 -10   1         22.16         23.48         6.02 o
  -8 -10   1         91.03         89.48        11.54 o
  -7 -10   1        116.50        109.32        12.92 o
  -6 -10   1         20.23         18.36         6.58 o
  -5 -10   1        523.27        439.12        34.00 o
  -4 -10   1        410.48        377.12        22.43 o
  -3 -10   1        210.93        165.56        25.07 o
  -2 -10   1        629.36        643.91        40.69 o
  -1 -10   1        290.05        285.57        17.13 o
   0 -10   1       1046.96       1137.43        39.57 o
   1 -10   1       3861.02       3960.04       179.91 o
   2 -10   1        108.69        122.90        17.29 o
   3 -10   1        101.73        130.23        18.17 o
   4 -10   1        203.43        156.80        21.25 o
   5 -10   1        355.55        341.97        15.99 o
   6 -10   1        292.43        284.01        14.60 o
   7 -10   1         51.18         49.39         6.87 o
   8 -10   1        462.71        476.19        17.95 o
  -9  -9   1          1.00          1.79         4.81 o
  -8  -9   1        155.39        166.68        15.39 o
  -7  -9   1         66.56         84.78        11.43 o
  -6  -9   1        251.85        215.62        17.69 o
  -5  -9   1        776.49        861.95       108.48 o
  -4  -9   1        129.93        142.77        12.88 o
  -3  -9   1        337.75        334.96        19.09 o
  -2  -9   1        487.81        600.74        37.42 o
  -1  -9   1        490.84        384.05        19.35 o
   0  -9   1       1355.37       1443.16        45.63 o
   1  -9   1        988.90       1311.71        43.15 o
   2  -9   1         72.61         64.08        12.01 o
   3  -9   1       1424.81       1226.19        62.62 o
   4  -9   1        178.51        183.04        22.06 o
   5  -9   1       1393.27       1284.99        34.49 o
   6  -9   1         92.47         75.34         7.43 o
   7  -9   1        453.25        414.32        18.08 o
   8  -9   1        114.63        121.37         8.29 o
  -9  -8   1          1.62         -1.00         5.13 o
  -8  -8   1         82.31         75.58        10.95 o
  -7  -8   1        122.85        102.28        12.68 o
  -6  -8   1        358.15        347.04        22.91 o
  -5  -8   1         18.17         17.30         5.42 o
  -4  -8   1        258.05        309.50        18.58 o
  -3  -8   1       1803.72       1894.08        57.82 o
  -2  -8   1        201.18        267.43        22.51 o
  -1  -8   1         19.97         23.77         6.00 o
   0  -8   1       1140.60       1130.09        36.74 o
   1  -8   1        446.96        469.91        18.99 o
   2  -8   1        169.47        175.74        39.78 o
   3  -8   1        928.23        817.78        45.88 o
   4  -8   1        853.21        722.86        45.08 o
   5  -8   1         73.99         46.72        12.41 o
   6  -8   1         28.68         24.91         4.90 o
   7  -8   1        507.35        527.58        21.24 o
   8  -8   1         78.88         84.36        13.16 o
   9  -8   1         22.16         22.84         4.68 o
  -9  -7   1        146.40        144.82        13.15 o
  -8  -7   1        120.20        128.50        13.94 o
  -7  -7   1        695.16        628.91        34.33 o
  -6  -7   1       1125.70       1112.90        50.19 o
  -5  -7   1        528.07        539.41        84.35 o
  -4  -7   1        207.38        190.24        13.71 o
  -3  -7   1       1237.18       1472.43        46.42 o
  -2  -7   1       1063.53       1193.39       138.23 o
  -1  -7   1        678.47        612.28        35.91 o
   0  -7   1        219.01        239.32        13.56 o
   1  -7   1       1205.71       1313.67        49.75 o
   2  -7   1        130.92        124.29        14.59 o
   3  -7   1        419.32        396.26        28.02 o
   4  -7   1        444.03        487.16        34.66 o
   5  -7   1        191.52        192.38        23.26 o
   6  -7   1        305.10        287.64        14.49 o
   7  -7   1        492.22        499.41        20.53 o
   8  -7   1         16.06         16.31         4.27 o
   9  -7   1        193.60        175.18        12.26 o
  -9  -6   1        321.97        347.38        21.70 o
  -8  -6   1         27.04         25.17         7.70 o
  -7  -6   1        220.02        211.98        17.79 o
  -6  -6   1       2107.23       2369.33        91.41 o
  -5  -6   1        185.85        180.86        34.70 o
  -4  -6   1       1947.59       1889.57       165.57 o
  -3  -6   1         53.47         50.31         9.59 o
  -2  -6   1       5326.98       5140.57       374.78 o
  -1  -6   1       1628.09       1541.92       173.79 o
   0  -6   1        186.57        177.18        10.44 o
   1  -6   1       1581.59       1613.08        36.70 o
   2  -6   1        622.67        628.80        33.46 o
   3  -6   1        589.32        543.73        32.72 o
   4  -6   1        854.71        842.25        47.09 o
   5  -6   1        293.51        314.23        28.65 o
   6  -6   1        118.33        118.27         8.88 o
   7  -6   1        415.56        435.44        18.81 o
   8  -6   1         54.35         45.84         9.36 o
   9  -6   1         47.55         44.10         6.74 o
 -10  -5   1        160.90        171.64        11.62 o
  -9  -5   1        515.39        569.03        30.16 o
  -8  -5   1         14.11         10.74         6.64 o
  -7  -5   1        264.27        292.85        21.11 o
  -6  -5   1        192.32        217.24        25.25 o
  -5  -5   1        479.48        519.87        44.89 o
  -4  -5   1        482.36        477.06        21.55 o
  -3  -5   1        708.25        734.59        26.62 o
  -2  -5   1       3173.15       3245.77        91.99 o
  -1  -5   1       1876.17       2137.48       127.63 o
   0  -5   1        294.85        289.11        13.95 o
   1  -5   1        276.07        253.67        13.67 o
   2  -5   1       1442.06       1450.45        59.76 o
   3  -5   1        146.29        154.79        10.22 o
   4  -5   1         48.67         50.38        10.81 o
   5  -5   1        944.77        884.71        52.51 o
   6  -5   1        210.64        213.69        12.09 o
   7  -5   1        341.57        341.00        18.77 o
   8  -5   1         67.85         74.19         9.54 o
   9  -5   1         98.49        106.94        10.17 o
 -10  -4   1        199.57        197.29        13.10 o
  -9  -4   1        518.36        578.23        30.72 o
  -8  -4   1         14.20          3.98         6.01 o
  -7  -4   1        128.68        148.27        14.92 o
  -6  -4   1        686.52        639.69        45.21 o
  -5  -4   1        262.14        213.74        22.39 o
  -4  -4   1        100.24        102.31         9.21 o
  -3  -4   1        632.77        598.69        96.91 o
  -2  -4   1       4861.48       3943.50        98.32 o
  -1  -4   1       1538.98       1389.46        39.42 o
   0  -4   1       7116.53       6651.13       111.36 o
   1  -4   1       5332.86       5621.39       190.78 o
   2  -4   1       4087.14       4434.89       155.68 o
   3  -4   1        971.15       1151.43        35.31 o
   4  -4   1        546.12        601.94        36.46 o
   5  -4   1         73.43         93.12        15.63 o
   6  -4   1        229.47        231.07        13.96 o
   7  -4   1         90.78        100.45         8.45 o
   8  -4   1        129.09        125.84         9.21 o
   9  -4   1         57.24         51.71         7.54 o
 -10  -3   1        133.78        141.44        11.04 o
  -9  -3   1        419.46        406.65        24.80 o
  -8  -3   1        426.52        412.61        26.29 o
  -7  -3   1        604.61        643.41        34.50 o
  -6  -3   1        876.70        854.06        53.51 o
  -5  -3   1        607.59        678.57        42.22 o
  -4  -3   1         27.30         38.73         5.96 o
  -3  -3   1        205.04        272.48        36.48 o
  -2  -3   1        777.76        808.55        42.78 o
  -1  -3   1        358.83        360.55        16.04 o
   0  -3   1       3451.20       3174.84        60.71 o
   1  -3   1       2360.45       2472.62        87.24 o
   2  -3   1      12075.13      11563.30       384.66 o
   3  -3   1        414.73        455.99        17.26 o
   4  -3   1       3196.82       3318.36       128.11 o
   5  -3   1         70.46         57.70        12.14 o
   6  -3   1          4.06          6.10         3.82 o
   7  -3   1         17.62         20.15         4.46 o
   8  -3   1        211.92        240.36        12.92 o
   9  -3   1        220.20        235.00        15.98 o
 -10  -2   1        193.25        191.64        13.33 o
  -9  -2   1        139.18        150.17        14.40 o
  -8  -2   1        232.73        231.20        19.01 o
  -7  -2   1        331.79        334.45        22.75 o
  -6  -2   1        156.11        156.39        21.06 o
  -5  -2   1        171.22        162.33        19.33 o
  -4  -2   1        577.71        581.69        82.11 o
  -3  -2   1       1367.63       1479.98        42.10 o
  -2  -2   1       2236.38       2315.47        64.14 o
  -1  -2   1        974.61        996.64        21.45 o
   0  -2   1       1532.76       1388.57        33.56 o
   1  -2   1        951.77        790.99        31.19 o
   2  -2   1       4714.85       5621.35       191.72 o
   3  -2   1       2371.16       2694.49        69.19 o
   4  -2   1       8950.64       9513.52       328.76 o
   5  -2   1         14.95          9.12         6.45 o
   6  -2   1         30.05         30.55         4.23 o
   7  -2   1        281.42        308.77        15.38 o
   8  -2   1        684.59        741.66        26.26 o
   9  -2   1        101.76        100.05        10.45 o
 -10  -1   1        160.89        158.48         8.37 o
  -9  -1   1        214.98        230.56        17.98 o
  -8  -1   1        303.54        308.77        22.26 o
  -7  -1   1        371.33        360.45        23.67 o
  -6  -1   1        544.44        470.74        37.23 o
  -5  -1   1         19.05         42.80        10.80 o
  -4  -1   1        376.89        358.71        30.27 o
  -3  -1   1        809.66        980.83        71.92 o
  -2  -1   1      10676.21      10650.29       815.98 o
  -1  -1   1        531.98        574.25        55.63 o
   0  -1   1        320.86        334.79         8.73 o
   1  -1   1      10055.35      10507.87       344.59 o
   2  -1   1       3151.23       3204.32       206.71 o
   3  -1   1        638.29        745.37        36.91 o
   4  -1   1       1652.01       1714.79        74.54 o
   5  -1   1        253.59        219.56        22.37 o
   6  -1   1        341.99        358.80        15.42 o
   7  -1   1        335.46        367.33        21.89 o
   8  -1   1        259.38        289.49        14.65 o
   9  -1   1        179.36        189.58        14.40 o
 -10   0   1          9.94          8.11         3.05 o
  -9   0   1         44.60         37.72         8.48 o
  -8   0   1         92.72         76.03        11.45 o
  -7   0   1          7.50         10.60         5.71 o
  -6   0   1         49.52         55.05        12.77 o
  -5   0   1        671.68        690.41        42.29 o
  -4   0   1        888.26        885.70        44.85 o
  -3   0   1       3976.31       3761.51       208.19 o
  -2   0   1      14098.23      12895.74       300.25 o
  -1   0   1         16.19         17.66         2.43 o
   0   0   1         67.13         64.87         4.35 o
   1   0   1        662.97        690.95        28.36 o
   2   0   1        193.79        199.45         6.10 o
   3   0   1        533.79        627.22        20.90 o
   4   0   1        964.42       1053.22        51.96 o
   5   0   1        373.81        314.01        27.00 o
   6   0   1        308.57        294.30        12.75 o
   7   0   1        337.81        356.97        16.79 o
   8   0   1        953.86       1041.06        33.78 o
   9   0   1        184.64        185.22        13.60 o
 -10   1   1        144.32        144.27         7.93 o
  -9   1   1        188.04        196.73        16.54 o
  -8   1   1        304.33        345.74        23.75 o
  -7   1   1        388.94        397.25        17.50 o
  -6   1   1        558.41        544.23        40.89 o
  -5   1   1         32.94         34.69        10.27 o
  -4   1   1        360.15        352.94        25.10 o
  -3   1   1        811.52        884.20        40.64 o
  -2   1   1      10329.76      10873.38       359.87 o
  -1   1   1        457.58        506.16        17.71 o
   0   1   1        338.76        339.71        14.44 o
   1   1   1      10238.77      10746.94       249.62 o
   2   1   1       3208.47       3310.15        66.98 o
   3   1   1        619.01        810.29        41.82 o
   4   1   1       1721.88       1915.08        80.92 o
   5   1   1        274.09        287.79        26.14 o
   6   1   1        397.31        398.05        15.33 o
   7   1   1        330.07        341.96        16.39 o
   8   1   1        283.14        296.94        14.80 o
   9   1   1        176.95        176.56        13.35 o
 -10   2   1        208.39        216.54        16.73 o
  -9   2   1        162.65        154.92        14.80 o
  -8   2   1        237.97        231.95        18.96 o
  -7   2   1        313.68        344.87        16.12 o
  -6   2   1        154.68        164.41        21.61 o
  -5   2   1        174.60        170.24        19.44 o
  -4   2   1        551.67        510.21        31.51 o
  -3   2   1       1355.65       1593.64        64.44 o
  -2   2   1       2335.02       2564.33        88.82 o
  -1   2   1        992.87        863.94        30.64 o
   0   2   1       1581.53       1558.63        39.08 o
   1   2   1        889.57        892.32        36.31 o
   2   2   1       4652.41       4778.16       166.49 o
   3   2   1       2228.29       2583.67        97.81 o
   4   2   1       8837.65       9282.28       321.13 o
   5   2   1          7.26         12.14         7.87 o
   6   2   1         25.25         27.13         4.69 o
   7   2   1        283.36        310.09        15.42 o
   8   2   1        639.74        718.22        25.87 o
   9   2   1         96.19        104.34         9.34 o
 -10   3   1        128.75        139.41         7.60 o
  -9   3   1        370.14        376.41        16.63 o
  -8   3   1        423.83        448.59        27.81 o
  -7   3   1        626.75        625.42        19.39 o
  -6   3   1        890.55        816.83        52.38 o
  -5   3   1        601.50        665.23        41.62 o
  -4   3   1         14.40         32.90         9.06 o
  -3   3   1        222.11        253.38        16.25 o
  -2   3   1        774.79        811.32        32.69 o
   0   3   1       3277.88       3156.53       127.90 o
   1   3   1       2216.95       2435.40       203.09 o
   2   3   1      11891.66      11344.25       379.55 o
   3   3   1        400.28        459.59        19.51 o
   4   3   1       3186.14       3566.25       135.87 o
   5   3   1         53.41         43.45        10.80 o
   6   3   1          8.60          6.89         2.86 o
   7   3   1         25.77         25.30         5.16 o
   8   3   1        247.83        249.39        13.44 o
   9   3   1        229.87        233.61        11.32 o
  -9   4   1        551.37        542.00        20.79 o
  -8   4   1         16.44         17.59         7.67 o
  -7   4   1        137.47        143.41         8.27 o
  -6   4   1        675.56        737.98        49.00 o
  -5   4   1        251.10        256.66        23.98 o
  -4   4   1         65.47         65.67        11.73 o
  -3   4   1        497.81        559.24        27.91 o
  -2   4   1       4989.10       5112.15       173.31 o
   0   4   1       7323.83       7066.02       320.32 o
   1   4   1       5389.22       5140.57       226.63 o
   2   4   1       4113.11       4108.73       146.41 o
   3   4   1        951.92       1077.02        50.72 o
   4   4   1        542.05        602.67        36.41 o
   5   4   1         87.98         88.37        14.58 o
   6   4   1        197.51        202.86        11.80 o
   7   4   1        107.45        108.87         9.00 o
   8   4   1        110.94        102.39        11.68 o
   9   4   1         66.38         55.68         8.68 o
  -9   5   1        517.56        528.22        20.32 o
  -8   5   1         16.45          9.49         4.50 o
  -7   5   1        269.04        275.17        16.50 o
  -6   5   1        187.33        193.37        23.53 o
  -5   5   1        470.03        456.86        33.90 o
  -3   5   1        793.70        831.41        38.34 o
  -2   5   1       3062.36       3077.95       109.07 o
   0   5   1        230.25        273.09        17.07 o
   1   5   1        259.44        253.18        11.43 o
   2   5   1       1455.74       1591.59        65.39 o
   3   5   1        181.79        199.89        18.44 o
   4   5   1         90.70         81.06         9.19 o
   5   5   1        982.19        794.44        48.60 o
   6   5   1        237.45        243.21        13.10 o
   7   5   1        275.80        269.00        14.46 o
   8   5   1         83.84         81.14         7.95 o
   9   5   1         92.01        112.85        11.31 o
  -9   6   1        315.76        329.62        14.94 o
  -8   6   1         24.58         21.19         4.11 o
  -7   6   1        208.31        196.41        12.27 o
  -6   6   1       2116.15       2219.32        86.72 o
  -5   6   1        190.19        215.27        22.81 o
  -4   6   1       1919.64       2239.03        89.79 o
  -3   6   1         24.04         28.38         6.50 o
  -2   6   1       5369.67       5870.97       201.22 o
  -1   6   1       1587.96       1680.35        59.60 o
   1   6   1       1510.93       1542.67        42.87 o
   2   6   1        594.65        537.64        30.48 o
   3   6   1        597.27        596.02        35.50 o
   4   6   1        848.43        908.84        50.21 o
   5   6   1        276.76        268.78        26.04 o
   6   6   1        139.61        129.99         9.58 o
   7   6   1        466.33        507.34        29.45 o
   8   6   1         56.95         57.18         6.70 o
   9   6   1         46.86         44.84         7.65 o
  -9   7   1        167.63        155.34         9.61 o
  -8   7   1        158.01        145.64         8.96 o
  -7   7   1        681.71        662.67        32.53 o
  -6   7   1       1102.07       1172.44        52.21 o
  -5   7   1        531.69        566.42        39.76 o
  -4   7   1        237.66        251.39        20.43 o
  -3   7   1       1216.53       1240.83        54.50 o
  -2   7   1       1030.35       1006.80        44.71 o
  -1   7   1        693.45        685.23        26.51 o
   1   7   1       1298.90       1495.70        81.04 o
   2   7   1        112.91        147.02         7.78 o
   3   7   1        429.26        399.25        28.26 o
   4   7   1        437.78        556.22        37.56 o
   5   7   1        204.84        216.45        23.42 o
   6   7   1        296.31        292.53        14.94 o
   7   7   1        465.21        437.60        19.38 o
   8   7   1         15.01          8.74         6.76 o
   9   7   1        187.12        196.44        14.14 o
  -9   8   1          0.06         -0.98         4.14 o
  -8   8   1         67.57         72.45         6.24 o
  -7   8   1        134.82        130.75         8.30 o
  -6   8   1        351.23        302.94        12.32 o
  -5   8   1         12.83         10.09         8.83 o
  -4   8   1        246.70        366.70        26.60 o
  -3   8   1       1773.63       2116.79        85.34 o
  -2   8   1        225.63        225.10        17.63 o
   1   8   1        332.69        417.48        22.69 o
   2   8   1        163.82        185.04        14.69 o
   3   8   1        976.12        971.22        51.05 o
   4   8   1        914.20        908.28        52.14 o
   5   8   1         62.38         49.99        11.55 o
   6   8   1         22.02         21.18         3.87 o
   7   8   1        506.93        513.18        21.23 o
   8   8   1         85.48         81.61        11.07 o
   9   8   1         20.57         22.72         5.65 o
  -9   9   1          0.88          2.20         3.66 o
  -8   9   1        160.73        148.37         8.42 o
  -7   9   1         61.80         51.89         5.58 o
  -6   9   1        251.74        254.37        13.95 o
  -3   9   1        355.86        386.39        26.51 o
  -2   9   1        563.56        557.38        32.11 o
   1   9   1        957.96        943.45        47.75 o
   2   9   1         80.97         75.21         7.48 o
   3   9   1       1432.67       1291.43        63.80 o
   4   9   1        164.79        224.43        23.87 o
   5   9   1       1426.24       1407.22        41.24 o
   6   9   1        102.56         92.37         7.57 o
   7   9   1        510.88        494.38        20.59 o
   8   9   1        105.95        111.96        12.95 o
   9   9   1        150.39        136.86        10.78 o
  -9  10   1         29.63         31.95         4.26 o
  -8  10   1         84.71         82.55         7.85 o
  -7  10   1        117.23        101.70         7.42 o
  -6  10   1         14.23         13.35         3.59 o
  -3  10   1        255.51        231.96        20.75 o
  -2  10   1        606.92        652.33        37.37 o
   1  10   1       3817.24       4098.32       154.83 o
   2  10   1        126.01         91.83        13.91 o
   3  10   1        110.40        116.60        16.23 o
   4  10   1        191.95        173.49        21.74 o
   5  10   1        334.29        293.67        12.19 o
   6  10   1        316.50        289.58        15.20 o
   7  10   1         33.40         36.43         7.76 o
   8  10   1        473.71        488.23        27.14 o
   9  10   1          3.99          3.28         3.64 o
  -9  11   1         90.10         94.27         6.20 o
  -8  11   1        328.01        292.65        14.30 o
  -7  11   1        297.59        280.06        15.03 o
  -6  11   1        201.76        176.87        10.54 o
  -5  11   1          8.21         11.10         2.97 o
  -3  11   1        552.34        537.72        34.84 o
  -2  11   1        372.49        367.41        27.49 o
   1  11   1       1200.25       1372.14        66.29 o
   2  11   1       1708.48       1722.37        79.59 o
   3  11   1       1505.05       1602.43        78.08 o
   4  11   1        186.14        136.41        19.95 o
   5  11   1         42.92         40.66         6.63 o
   6  11   1         63.78         66.98         7.74 o
   7  11   1         36.44         33.81         5.62 o
   8  11   1        143.26        145.88        13.37 o
  -9  12   1         54.23         57.97         6.65 o
  -8  12   1        254.58        257.61        12.97 o
  -7  12   1         18.65         14.19         4.95 o
  -6  12   1        495.34        460.37        36.90 o
  -5  12   1        174.20        164.37        10.88 o
  -3  12   1        202.77        204.48        20.80 o
  -2  12   1        310.70        299.96        25.53 o
   1  12   1       2033.86       1710.34        79.91 o
   2  12   1        695.79        688.44        43.98 o
   3  12   1       1687.14       1406.67        72.54 o
   4  12   1       1558.91       1400.17        49.26 o
   5  12   1         94.73        108.87         9.18 o
   6  12   1        526.91        493.06        21.07 o
   7  12   1         51.55         60.82         7.01 o
   8  12   1         83.42         71.51         9.33 o
  -8  13   1        322.29        351.43        15.02 o
  -7  13   1         17.44         19.92         5.06 o
  -6  13   1         19.32         25.31         5.47 o
  -5  13   1        106.12        103.33        11.71 o
  -4  13   1        528.32        533.36        30.35 o
  -2  13   1        519.32        555.07        38.21 o
   1  13   1       1983.78       2038.22        93.37 o
   2  13   1        296.62        264.91        26.55 o
   3  13   1         14.70         25.75         8.63 o
   4  13   1         96.43         80.86         7.76 o
   5  13   1          8.17          6.64         4.40 o
   6  13   1        355.42        335.77        17.41 o
   7  13   1        256.26        243.52        16.99 o
   8  13   1         91.13         84.74         9.31 o
  -8  14   1         19.14         22.93         6.49 o
  -7  14   1         25.39         25.00         5.26 o
  -6  14   1        299.09        270.99        14.86 o
  -5  14   1          3.19          6.87         4.69 o
  -4  14   1       2020.77       1910.40        54.99 o
  -2  14   1       2452.45       2479.58       108.78 o
   1  14   1        396.10        421.66        34.48 o
   2  14   1        363.08        311.57        29.70 o
   3  14   1        344.38        344.44        14.48 o
   4  14   1          1.99          2.87         3.41 o
   5  14   1         72.97         53.43         7.09 o
   6  14   1        155.66        148.42        10.70 o
   7  14   1         11.36          3.64         4.01 o
   8  14   1         75.38         79.93         8.12 o
  -8  15   1        255.94        254.92        16.39 o
  -7  15   1         62.71         57.56        10.08 o
  -6  15   1        290.54        254.00        20.45 o
  -5  15   1         46.92         31.39         8.57 o
  -4  15   1        240.91        208.67        18.04 o
  -3  15   1        975.12        949.71        45.02 o
  -2  15   1        734.19        720.00        47.85 o
   1  15   1         55.56         56.06        13.48 o
   2  15   1        140.16        122.32        18.65 o
   3  15   1         24.66         27.37         6.65 o
   4  15   1        308.71        261.14        17.36 o
   5  15   1          9.25          9.20         4.77 o
   6  15   1        274.56        276.19        14.45 o
   7  15   1        514.88        539.35        27.69 o
   8  15   1         77.90         82.40         7.46 o
  -8  16   1        202.59        214.70        13.90 o
  -7  16   1        150.62        151.02        14.13 o
  -6  16   1        106.60         97.41        12.76 o
  -5  16   1         39.44         48.47        10.05 o
  -4  16   1       1436.97       1300.30        58.26 o
  -3  16   1       2475.51       2542.05        98.64 o
  -2  16   1        954.89       1023.34        46.83 o
  -1  16   1         78.85         60.45        13.95 o
   0  16   1        504.97        468.52        39.11 o
   1  16   1        163.86        149.91        11.82 o
   2  16   1       1033.69       1125.54        51.28 o
   3  16   1        617.82        592.09        33.34 o
   4  16   1        312.58        299.59        22.06 o
   5  16   1         15.84         13.83         7.02 o
   6  16   1         38.12         39.27         8.54 o
   7  16   1        198.72        196.16        14.22 o
  -8  17   1        365.39        394.05        19.25 o
  -7  17   1         86.18         97.74        10.92 o
  -6  17   1        267.29        247.81        19.58 o
  -5  17   1        125.28        103.65        12.96 o
  -4  17   1          6.36          4.59         5.97 o
  -3  17   1        375.22        324.24        22.78 o
  -2  17   1        248.97        260.36        19.36 o
  -1  17   1        279.90        290.40        19.80 o
   0  17   1        190.19        215.88        16.97 o
   1  17   1        233.10        237.34        18.59 o
   2  17   1        150.34        134.14        14.14 o
   3  17   1         58.62         55.27         9.66 o
   4  17   1         18.38         10.46         6.91 o
   5  17   1         32.35         36.64         8.80 o
   6  17   1         21.43         33.73         8.14 o
   7  17   1        242.42        250.13        15.32 o
  -7  18   1         39.72         40.44         7.13 o
  -6  18   1         23.79         28.29         8.10 o
  -5  18   1         90.71         77.21        11.50 o
  -4  18   1        179.70        142.37        14.70 o
  -3  18   1          7.13          3.33         4.86 o
  -2  18   1         61.74         68.39         9.95 o
   0  18   1        740.35        707.29        36.28 o
   1  18   1        192.09        148.37        14.74 o
   2  18   1       1647.14       1476.11        63.80 o
   3  18   1         62.59         70.63        11.08 o
   4  18   1         21.98         29.51         8.46 o
   5  18   1         18.28         10.68         6.89 o
   6  18   1         51.99         45.66         8.06 o
   7  18   1         14.80         15.38         2.95 o
  -7  19   1          4.46          4.36         3.95 o
  -6  19   1         36.62         37.07         7.85 o
  -5  19   1          4.29          5.40         6.04 o
  -4  19   1        249.42        215.31        17.87 o
  -3  19   1        116.89         99.45        12.24 o
  -2  19   1         80.52         72.96        10.03 o
   0  19   1        517.22        515.92        29.38 o
   1  19   1        786.50        763.03        38.89 o
   2  19   1         63.78         78.59        11.32 o
   3  19   1        454.86        402.50        26.08 o
   4  19   1        155.41        138.87        14.49 o
   5  19   1        132.34        153.89        14.50 o
   6  19   1        252.68        265.45        16.95 o
  -6  20   1        143.30        130.26        11.58 o
  -5  20   1         61.68         63.17         9.41 o
  -4  20   1        336.20        323.33        21.72 o
  -3  20   1         51.10         36.65         8.25 o
  -2  20   1        201.46        222.94        17.57 o
   0  20   1        345.20        417.38        25.54 o
   1  20   1        265.16        271.16        20.13 o
   2  20   1         25.99         19.41         7.33 o
   3  20   1          9.40          7.60         6.26 o
   4  20   1         24.92         25.56         7.94 o
   5  20   1        256.91        272.57        18.35 o
   6  20   1        211.85        231.62        10.13 o
  -6  21   1        157.25        169.74        12.04 o
  -5  21   1        108.75        108.73        11.09 o
  -4  21   1        334.25        319.51        20.74 o
  -3  21   1         27.93         25.01         6.71 o
  -2  21   1         86.30         77.43         9.91 o
   1  21   1         75.12         63.95         9.59 o
   2  21   1         63.29         77.66        10.75 o
   3  21   1        171.42        164.36        15.04 o
   4  21   1        126.21        144.25        13.50 o
   5  21   1          9.93          8.10         4.98 o
  -5  22   1         36.38         39.54         6.32 o
  -4  22   1         27.84         15.05         5.67 o
  -3  22   1        275.43        271.75        18.26 o
   1  22   1         62.68         56.10         8.95 o
   2  22   1        854.42        871.70        40.78 o
   3  22   1         16.33         21.26         6.57 o
   4  22   1         64.97         78.73         9.57 o
   5  22   1         95.82        106.52         9.42 o
  -5  23   1        248.65        246.02        14.01 o
  -4  23   1        158.47        157.51        11.95 o
  -3  23   1        114.39        118.26        10.84 o
   2  23   1          1.81          0.61         4.81 o
   3  23   1         19.65         18.96         5.74 o
   4  23   1          6.70          5.39         4.14 o
  -4  24   1        419.03        429.82        20.18 o
  -2 -26   2         49.15         47.38         5.91 o
  -1 -26   2        283.84        295.93        11.36 o
   0 -26   2        139.35        141.85        10.52 o
  -3 -25   2         65.20         69.41         5.43 o
  -2 -25   2         56.51         53.25         5.32 o
  -1 -25   2          2.63         -0.71         3.12 o
   0 -25   2         55.43         64.19         6.96 o
   1 -25   2         52.07         56.36         5.07 o
   2 -25   2         98.25        107.51         9.05 o
  -4 -24   2        140.61        145.06         7.92 o
  -3 -24   2        384.49        421.49        16.16 o
  -2 -24   2         45.22         62.74        13.06 o
  -1 -24   2         21.41         20.29         4.51 o
   0 -24   2          9.92         10.90         3.94 o
   1 -24   2          5.84          4.47         3.68 o
   2 -24   2         48.09         43.28         4.80 o
   3 -24   2         79.25         77.76         7.77 o
  -5 -23   2        106.86        121.81         7.12 o
  -4 -23   2        555.07        589.15        20.45 o
  -3 -23   2        111.90        113.55         8.47 o
  -2 -23   2         13.20         18.60         5.06 o
  -1 -23   2         37.49         30.24         4.19 o
   0 -23   2         97.81         98.25         6.45 o
   1 -23   2        230.24        237.61         9.85 o
   2 -23   2         56.23         68.81         5.05 o
   3 -23   2         73.29         75.77         4.74 o
   4 -23   2         25.01         24.63         4.44 o
  -6 -22   2          0.18         -2.29         3.41 o
  -5 -22   2         21.55         22.66         3.90 o
  -4 -22   2        220.76        228.98        11.80 o
  -3 -22   2        350.70        350.69        11.11 o
  -2 -22   2        139.52        142.55         8.08 o
  -1 -22   2        138.28        129.03         7.73 o
   0 -22   2       1082.05       1180.80        30.09 o
   1 -22   2         65.07         69.20         5.78 o
   2 -22   2        237.35        242.11        10.11 o
   3 -22   2         77.35         77.42         5.36 o
   4 -22   2         47.41         51.27         4.80 o
  -6 -21   2          3.67          5.12         4.34 o
  -5 -21   2        188.12        205.93         8.75 o
  -4 -21   2          6.58          4.81         3.23 o
  -3 -21   2        103.21        101.69         7.18 o
  -2 -21   2        115.70        117.88         6.66 o
  -1 -21   2         99.16        102.21         9.19 o
   0 -21   2        239.29        285.69        12.08 o
   1 -21   2         52.88         52.70         5.40 o
   2 -21   2        130.61        120.04         7.40 o
   3 -21   2         15.99         14.48         3.95 o
   4 -21   2         45.00         41.82         4.77 o
   5 -21   2          1.88          3.63         2.50 o
  -7 -20   2        115.44        107.12         8.73 o
  -6 -20   2        142.75        144.36         8.45 o
  -5 -20   2         72.35         79.82         5.94 o
  -4 -20   2         17.28         21.20         4.22 o
  -3 -20   2          4.71          5.79         3.60 o
  -2 -20   2         74.46         70.59         6.44 o
  -1 -20   2         84.35         81.09         6.66 o
   0 -20   2         19.97         11.96         3.96 o
   1 -20   2        116.70        129.81         8.12 o
   2 -20   2        164.21        152.27        11.90 o
   3 -20   2        109.78        108.85        21.73 o
   4 -20   2         37.63         32.11         4.88 o
   5 -20   2        146.24        165.26        12.88 o
  -7 -19   2         58.80         61.82         7.52 o
  -6 -19   2         85.51         84.72         5.68 o
  -5 -19   2        136.63        148.22         8.29 o
  -4 -19   2        673.44        646.34        20.16 o
  -3 -19   2         12.36         18.11         4.53 o
  -2 -19   2         51.86         53.31         5.74 o
  -1 -19   2        103.40        102.27         6.45 o
   0 -19   2       1131.38       1182.00        31.14 o
   1 -19   2        200.58        181.19        11.66 o
   2 -19   2        164.86        174.10        13.23 o
   3 -19   2         28.97         34.84         5.49 o
   4 -19   2         98.37        100.45         8.72 o
   5 -19   2         66.98         85.63         9.73 o
   6 -19   2         27.12         26.59         5.39 o
  -7 -18   2         93.71         84.78         6.36 o
  -6 -18   2        212.43        212.40         9.56 o
  -5 -18   2        265.38        247.49        11.15 o
  -4 -18   2        186.25        192.67        10.10 o
  -3 -18   2        122.77         98.09         7.31 o
  -2 -18   2        456.86        429.54        15.87 o
  -1 -18   2         17.88         19.06         4.35 o
   0 -18   2       3754.55       3836.99       109.50 o
   1 -18   2        328.88        319.90        15.91 o
   2 -18   2        397.11        360.88        17.06 o
   3 -18   2        207.98        206.87        23.30 o
   4 -18   2         40.10         36.42         5.49 o
   5 -18   2         41.05         50.38         8.51 o
   6 -18   2         41.90         45.49         7.33 o
  -8 -17   2         61.46         68.00         7.14 o
  -7 -17   2        261.46        268.70        12.59 o
  -6 -17   2         17.43         14.22         4.38 o
  -5 -17   2         41.13         37.12         6.42 o
  -4 -17   2        532.18        528.98        22.10 o
  -3 -17   2        120.85        128.41         9.59 o
  -2 -17   2        714.44        729.19        34.31 o
  -1 -17   2         21.65         17.87         3.89 o
   0 -17   2        874.12        888.97        21.68 o
   1 -17   2        476.22        431.71        39.59 o
   2 -17   2        179.70        174.60        11.31 o
   3 -17   2         66.49         72.17         8.45 o
   4 -17   2        376.28        426.57        18.38 o
   5 -17   2        103.74        126.42        13.27 o
   6 -17   2        547.06        541.39        27.56 o
  -8 -16   2         26.34         27.89         6.09 o
  -7 -16   2        154.04        147.98        14.24 o
  -6 -16   2        114.91        100.84        16.85 o
  -5 -16   2        220.11        216.49        13.15 o
  -4 -16   2        570.27        539.34        22.35 o
  -3 -16   2         34.98         37.26         6.02 o
  -2 -16   2        411.44        421.63        20.21 o
  -1 -16   2        756.02        859.51        24.25 o
   0 -16   2        214.15        197.02         8.31 o
   1 -16   2       1044.40       1099.73        46.82 o
   2 -16   2        366.81        336.32        16.09 o
   3 -16   2         48.97         45.46         6.04 o
   4 -16   2        830.69        819.19        28.69 o
   5 -16   2        321.39        292.37        20.79 o
   6 -16   2        135.43        119.90        12.43 o
   7 -16   2         61.17         60.90         7.25 o
  -8 -15   2         16.60         23.07         6.52 o
  -7 -15   2         31.38         24.23         4.94 o
  -6 -15   2        707.32        699.05        45.03 o
  -5 -15   2        123.57        120.85         9.74 o
  -4 -15   2        808.03        778.32        28.35 o
  -3 -15   2        171.30        149.07        10.41 o
  -2 -15   2         50.15         66.04        10.26 o
  -1 -15   2         69.63         64.29        11.78 o
   0 -15   2        266.15        261.19        15.88 o
   1 -15   2        841.18        914.50        57.70 o
   2 -15   2        622.41        627.67        38.94 o
   3 -15   2        164.35        142.04        10.02 o
   4 -15   2        226.15        236.21        13.21 o
   5 -15   2        202.57        190.63        16.83 o
   6 -15   2        510.46        531.61        28.89 o
   7 -15   2         50.52         43.97         7.12 o
  -8 -14   2          1.95          5.29         5.30 o
  -7 -14   2         11.02         11.25         4.40 o
  -6 -14   2        989.81        958.98        32.73 o
  -5 -14   2         82.04         85.80         8.56 o
  -4 -14   2        479.06        453.07        20.46 o
  -3 -14   2         55.27         56.11        14.64 o
  -2 -14   2        553.08        512.40        28.19 o
  -1 -14   2        278.59        313.38        25.72 o
   0 -14   2        687.74        717.77        33.51 o
   1 -14   2        507.16        559.31        41.39 o
   2 -14   2        769.05        602.51        45.10 o
   3 -14   2        158.46        161.88        10.55 o
   4 -14   2       1469.32       1436.59        43.48 o
   5 -14   2        313.23        313.89        22.30 o
   6 -14   2        803.29        702.64        35.69 o
   7 -14   2         62.14         62.21         8.62 o
  -9 -13   2         69.18         78.70         7.99 o
  -8 -13   2         26.40         25.52         7.37 o
  -7 -13   2         16.99         17.45         4.75 o
  -6 -13   2        238.84        215.25        13.08 o
  -5 -13   2         45.61         43.77         6.11 o
  -4 -13   2        707.71        672.92        33.18 o
  -3 -13   2        118.57        112.54        18.68 o
  -2 -13   2        682.47        589.51        29.75 o
  -1 -13   2         45.03         34.53         5.81 o
   0 -13   2        636.43        713.48        32.12 o
   1 -13   2         19.01         15.82         5.99 o
   2 -13   2        286.91        258.70        27.54 o
   3 -13   2        181.44        161.79        12.39 o
   4 -13   2        247.25        258.80        13.71 o
   5 -13   2        393.09        355.39        24.15 o
   6 -13   2         39.44         33.74         8.41 o
   7 -13   2        942.21        926.92        41.55 o
   8 -13   2        201.57        211.51        12.79 o
  -9 -12   2         74.75         77.06         8.57 o
  -8 -12   2        343.58        335.01        22.05 o
  -7 -12   2         13.19          9.91         4.87 o
  -6 -12   2         11.89          9.93         4.23 o
  -5 -12   2        191.28        179.32        11.50 o
  -4 -12   2        183.71        151.14        15.04 o
  -3 -12   2        933.89        765.66        34.96 o
  -2 -12   2        990.93        845.36        41.89 o
  -1 -12   2       3580.28       3341.20        77.99 o
   0 -12   2        340.63        341.17        20.07 o
   1 -12   2         60.96         64.80         9.11 o
   2 -12   2        157.92        133.10        18.72 o
   3 -12   2         30.56         42.28        13.00 o
   4 -12   2         45.81         38.21         8.19 o
   5 -12   2        768.52        665.65        35.74 o
   6 -12   2         93.26         99.68        12.35 o
   7 -12   2         88.49         76.95        10.27 o
   8 -12   2         34.33         31.73         5.81 o
  -9 -11   2         29.00         36.75         6.89 o
  -8 -11   2         28.47         25.66         8.21 o
  -7 -11   2         13.66          6.70         4.23 o
  -6 -11   2        140.81        127.03        14.13 o
  -5 -11   2       1053.04        970.60        55.65 o
  -4 -11   2        629.42        590.67        31.31 o
  -3 -11   2         46.10         41.06         8.16 o
  -2 -11   2        165.64        155.58        22.18 o
  -1 -11   2       1283.39       1335.02        41.87 o
   0 -11   2        390.41        440.42        22.20 o
   1 -11   2        814.62        908.10        58.21 o
   2 -11   2        300.14        290.31        27.43 o
   3 -11   2         54.19         38.92        11.67 o
   4 -11   2       1629.44       1686.23        69.36 o
   5 -11   2        933.23        842.43        41.79 o
   6 -11   2        370.28        321.80        22.64 o
   7 -11   2        193.60        186.26        15.89 o
   8 -11   2        247.11        218.86        14.62 o
  -9 -10   2         44.10         42.22         7.77 o
  -8 -10   2        311.05        319.47        20.62 o
  -7 -10   2        220.22        207.20        18.08 o
  -6 -10   2        452.06        434.95        27.15 o
  -5 -10   2        161.20        140.28        13.98 o
  -4 -10   2         62.22         68.44         9.75 o
  -3 -10   2        538.90        514.08        43.68 o
  -2 -10   2       2681.50       2591.83        75.70 o
  -1 -10   2       1121.71       1055.27        37.47 o
   0 -10   2        195.77        213.61        14.37 o
   1 -10   2        820.56        904.12        34.26 o
   2 -10   2        114.63        120.73        17.04 o
   3 -10   2        162.52        136.82        18.97 o
   4 -10   2        346.71        254.56        21.37 o
   5 -10   2         36.98         38.47         8.25 o
   6 -10   2        650.86        641.64        34.53 o
   7 -10   2         84.06         69.91        10.67 o
   8 -10   2        139.17        122.14        11.17 o
  -9  -9   2        144.26        140.89        12.94 o
  -8  -9   2        167.12        172.01        16.34 o
  -7  -9   2        119.87         99.40        12.62 o
  -6  -9   2        466.64        504.16        29.36 o
  -5  -9   2       1204.32       1066.49        42.95 o
  -4  -9   2          3.38          3.39         4.61 o
  -3  -9   2        867.38        842.84       120.03 o
  -2  -9   2       1694.25       1757.03        43.25 o
  -1  -9   2        222.46        226.55        11.29 o
   0  -9   2        506.88        441.25        20.48 o
   1  -9   2       3314.90       3430.95       126.53 o
   2  -9   2       1449.97       1476.68        69.77 o
   3  -9   2        167.37        162.27        20.01 o
   4  -9   2        445.04        420.94        24.63 o
   5  -9   2        571.02        505.78        29.32 o
   6  -9   2        491.42        453.81        27.59 o
   7  -9   2        543.33        530.06        30.11 o
   8  -9   2         57.27         43.61         7.78 o
 -10  -8   2         63.90         58.18         6.53 o
  -9  -8   2         25.34         40.39         8.41 o
  -8  -8   2        294.63        309.43        22.27 o
  -7  -8   2        138.72        147.86        15.25 o
  -6  -8   2        393.28        420.93        25.87 o
  -5  -8   2        202.48        182.86        31.36 o
  -4  -8   2         13.05          7.87         5.07 o
  -3  -8   2        171.91        226.71        14.95 o
  -2  -8   2        283.62        315.35        16.73 o
  -1  -8   2        870.85        865.55        26.44 o
   0  -8   2       1635.91       1552.17       105.48 o
   1  -8   2       3021.07       3413.40       235.38 o
   2  -8   2       1143.12       1289.86        42.99 o
   3  -8   2        215.14        227.22        15.67 o
   4  -8   2        275.19        306.82        20.01 o
   5  -8   2       1700.19       1713.74        49.72 o
   6  -8   2        331.96        337.00        22.95 o
   7  -8   2         51.54         44.52         9.44 o
   8  -8   2        258.65        269.97        18.09 o
 -10  -7   2         47.39         42.80         6.13 o
  -9  -7   2        341.92        369.79        23.11 o
  -8  -7   2       1026.36        989.75        47.13 o
  -7  -7   2        127.04         99.71        12.40 o
  -6  -7   2        221.06        248.29        18.55 o
  -5  -7   2        829.42        830.66        35.00 o
  -4  -7   2         90.48         69.38         8.70 o
  -3  -7   2        100.88        102.54         9.83 o
  -2  -7   2        128.14        138.16         7.81 o
  -1  -7   2        203.31        204.39        12.11 o
   0  -7   2        831.94        920.65        34.69 o
   1  -7   2       1161.88       1200.85        56.58 o
   2  -7   2       1628.54       1781.04        53.35 o
   3  -7   2        643.88        684.73        29.07 o
   4  -7   2        607.49        608.51        33.26 o
   5  -7   2       2375.65       2431.47        62.16 o
   6  -7   2        170.69        163.51        15.66 o
   7  -7   2        197.26        184.49        16.77 o
   8  -7   2        115.98        127.31        12.47 o
 -10  -6   2          5.54          5.05         4.09 o
  -9  -6   2        101.63        114.29        12.85 o
  -8  -6   2       1076.51       1181.65        53.70 o
  -7  -6   2         58.39         61.21        10.08 o
  -6  -6   2        141.94        143.12        20.31 o
  -5  -6   2        380.28        401.25        28.15 o
  -4  -6   2        287.76        279.60        23.85 o
  -3  -6   2        489.78        587.05        23.90 o
  -2  -6   2        140.38        139.98        10.25 o
  -1  -6   2          9.17         11.97         2.77 o
   0  -6   2       1520.13       1629.00        45.89 o
   1  -6   2       1279.66       1334.72        56.42 o
   2  -6   2       1352.67       1421.86        47.75 o
   3  -6   2        176.68        175.63        13.03 o
   4  -6   2       2630.44       2675.03        65.39 o
   5  -6   2         84.68         92.70         6.93 o
   6  -6   2        712.21        676.45        35.91 o
   7  -6   2         21.74         21.12         7.19 o
   8  -6   2        125.48        114.17        12.08 o
   9  -6   2         40.85         37.81         5.63 o
 -10  -5   2          2.66         -0.62         4.11 o
  -9  -5   2        270.40        298.71        20.88 o
  -8  -5   2        213.06        224.01        18.86 o
  -7  -5   2         95.75         88.87        11.37 o
  -6  -5   2        107.61         95.35        16.54 o
  -5  -5   2        126.22        138.55        12.24 o
  -4  -5   2        592.57        631.04        25.98 o
  -3  -5   2      10903.30      11259.92       663.17 o
  -2  -5   2       3606.68       3944.52       171.68 o
  -1  -5   2        117.25        139.91         5.90 o
   0  -5   2        294.53        275.95        10.87 o
   1  -5   2        686.98        799.43        36.56 o
   2  -5   2       1199.63       1201.16        79.16 o
   3  -5   2         95.95         86.14         7.09 o
   4  -5   2        581.15        589.66        22.25 o
   5  -5   2          0.09          3.27         7.23 o
   6  -5   2        489.54        499.85        29.21 o
   7  -5   2         38.06         30.52         8.35 o
   8  -5   2        198.26        226.52        17.47 o
   9  -5   2         16.80         15.14         4.39 o
 -10  -4   2         33.30         30.40         6.32 o
  -9  -4   2         34.85         37.16         8.46 o
  -8  -4   2        474.32        431.38        27.43 o
  -7  -4   2         20.64         16.80         6.64 o
  -6  -4   2         94.53         92.57        16.08 o
  -5  -4   2        253.52        289.86        25.00 o
  -4  -4   2        179.09        213.36        13.54 o
  -3  -4   2        318.08        291.97        26.50 o
  -2  -4   2      23205.34      23436.26       520.60 o
  -1  -4   2       3037.34       3078.00        74.48 o
   0  -4   2       3368.41       3198.45        60.25 o
   1  -4   2         66.96         61.52         4.34 o
   2  -4   2        376.11        410.03        17.69 o
   3  -4   2        175.04        234.15        16.52 o
   4  -4   2        481.99        632.94        51.60 o
   5  -4   2         79.68         72.22        16.72 o
   6  -4   2        441.68        430.50        26.50 o
   7  -4   2        198.13        189.05        16.94 o
   8  -4   2         33.58         35.04         8.24 o
   9  -4   2         51.84         47.92         6.91 o
 -10  -3   2         65.77         62.44         8.17 o
  -9  -3   2        103.24        103.77        12.83 o
  -8  -3   2        222.80        218.56        18.54 o
  -7  -3   2         88.81         91.92        11.58 o
  -6  -3   2        423.45        415.10        34.60 o
  -5  -3   2         34.28         31.23         6.43 o
  -4  -3   2       1017.15       1024.73        35.08 o
  -3  -3   2        853.50        921.15        30.00 o
  -2  -3   2      46101.98      46137.19      1523.78 o
  -1  -3   2       9230.33       9393.03       180.39 o
   0  -3   2        856.00        829.35        18.47 o
   1  -3   2        799.64        798.94        18.66 o
   2  -3   2        105.49        138.47         8.65 o
   3  -3   2        442.04        544.37        40.63 o
   4  -3   2       1303.02       1383.25        64.73 o
   5  -3   2       1205.20       1254.92        73.44 o
   6  -3   2        686.54        745.54        37.86 o
   7  -3   2        620.08        680.65        36.21 o
   8  -3   2        203.78        229.89        17.96 o
   9  -3   2        102.74        104.82         9.80 o
 -10  -2   2         72.35         69.76         8.61 o
  -9  -2   2        290.20        301.29        21.64 o
  -8  -2   2        123.58        126.44        14.18 o
  -7  -2   2         52.67         35.70         7.94 o
  -6  -2   2       1280.27       1278.48        68.79 o
  -5  -2   2        574.43        604.71        38.88 o
  -4  -2   2        312.83        346.74        18.96 o
  -3  -2   2         32.24         40.91         7.28 o
  -2  -2   2      25768.15      25002.87       792.08 o
  -1  -2   2       1680.05       1714.56        41.21 o
   0  -2   2       3523.25       3370.50        64.20 o
   1  -2   2       2265.15       2309.11        74.10 o
   2  -2   2        510.59        554.21        16.69 o
   3  -2   2        425.56        460.14        23.77 o
   4  -2   2        738.06        745.53        41.76 o
   5  -2   2        160.01        171.17        15.50 o
   6  -2   2          5.30          8.43         5.87 o
   7  -2   2        891.86        926.30        44.86 o
   8  -2   2         20.95         17.21         7.23 o
   9  -2   2         27.74         18.24         5.39 o
 -10  -1   2         18.56         25.96         4.98 o
  -9  -1   2        308.20        337.41        23.08 o
  -8  -1   2         68.15         67.28        10.96 o
  -7  -1   2         82.86         93.56        11.35 o
  -6  -1   2       1657.33       1701.52        83.81 o
  -5  -1   2       1680.42       1651.04        76.32 o
  -4  -1   2         34.35         23.66         5.88 o
  -3  -1   2          3.57          5.64         1.62 o
  -2  -1   2       3262.58       3698.88        92.00 o
  -1  -1   2      15739.72      15753.29       365.03 o
   0  -1   2       1989.75       2126.85        73.24 o
   1  -1   2       3168.26       3635.13       169.68 o
   2  -1   2       3429.15       3939.11        85.88 o
   3  -1   2       2511.21       2712.77       406.07 o
   4  -1   2        693.94        781.67        42.84 o
   5  -1   2        215.35        230.85        18.03 o
   6  -1   2        516.96        526.64        30.02 o
   7  -1   2        453.32        453.52        27.97 o
   8  -1   2         75.82         72.35        10.61 o
 -10   0   2          0.06          1.33         2.92 o
  -9   0   2        349.14        333.12        22.85 o
  -8   0   2        240.68        252.15        20.17 o
  -7   0   2        221.73        224.07        18.01 o
  -6   0   2       1453.78       1187.04        65.55 o
  -5   0   2        716.27        663.37        41.02 o
  -4   0   2         11.74         13.14         7.28 o
  -3   0   2         15.56         10.00         4.10 o
  -2   0   2        222.84        238.38         8.14 o
  -1   0   2       2752.74       2973.63        50.18 o
   0   0   2        102.80        102.05         7.78 o
   1   0   2          9.57         16.49         2.57 o
   2   0   2         50.39         47.42         4.67 o
   4   0   2        789.17       1056.25        52.65 o
   5   0   2        198.96        214.73        22.63 o
   6   0   2        514.79        624.23        33.44 o
   7   0   2        680.15        762.83        39.15 o
   8   0   2        226.43        239.76        18.58 o
   9   0   2          2.56          4.30         4.75 o
 -10   1   2         24.83         24.05         6.31 o
  -9   1   2        303.80        304.43        21.95 o
  -8   1   2         83.83         82.00         8.02 o
  -7   1   2        105.17         83.23        10.93 o
  -6   1   2       1697.71       1547.71        78.65 o
  -5   1   2       1723.38       1691.47        77.58 o
  -4   1   2         52.48         36.83         9.27 o
  -3   1   2          0.13          5.29         5.98 o
  -2   1   2       3246.71       3659.19       126.56 o
  -1   1   2      15595.92      15588.13       360.03 o
   0   1   2       2118.92       2103.34        74.39 o
   1   1   2       3362.49       3673.88        73.25 o
   2   1   2       3642.42       4163.41        99.46 o
   3   1   2       2670.21       2713.86       102.74 o
   4   1   2        688.08        786.88        43.20 o
   5   1   2        229.55        200.41        16.78 o
   6   1   2        523.21        557.73        31.13 o
   7   1   2        422.95        380.80        25.32 o
   8   1   2         58.86         64.64        10.41 o
   9   1   2         30.68         26.77         6.45 o
 -10   2   2         66.47         77.98         9.24 o
  -9   2   2        314.21        321.98        22.36 o
  -8   2   2        113.57        117.39         9.54 o
  -7   2   2         41.89         46.29         8.35 o
  -6   2   2       1239.76       1441.59        74.94 o
  -5   2   2        566.58        729.34        43.58 o
  -4   2   2        280.31        299.82        22.71 o
  -3   2   2         57.72         50.28         8.87 o
   0   2   2       3403.19       2953.77        73.78 o
   1   2   2       2113.65       2272.69       138.91 o
   2   2   2        509.12        506.25        16.16 o
   3   2   2        401.15        433.00        26.07 o
   4   2   2        745.69        849.77        45.45 o
   5   2   2        146.98        154.25        14.90 o
   6   2   2          3.53          1.74         4.87 o
   7   2   2        897.80        950.96        45.88 o
   8   2   2         19.49         21.68         7.71 o
   9   2   2         26.86         26.20         6.38 o
 -10   3   2         60.65         72.64         8.96 o
  -9   3   2        105.93        111.07        14.97 o
  -8   3   2        220.32        220.31        13.24 o
  -7   3   2         75.23         82.33        11.36 o
  -6   3   2        433.53        465.48        37.12 o
  -5   3   2         25.42         21.32         9.48 o
  -4   3   2       1049.10       1129.36        53.72 o
  -2   3   2      46016.67      45218.20      1463.64 o
  -1   3   2       9399.50       9185.05       306.35 o
   0   3   2        832.96        880.32        25.31 o
   1   3   2        879.08        826.58        26.76 o
   2   3   2        121.50        137.55        10.47 o
   3   3   2        436.69        492.52        21.33 o
   4   3   2       1325.84       1432.06        66.36 o
   5   3   2       1190.69       1287.71       100.24 o
   6   3   2        645.09        687.96        35.87 o
   7   3   2        550.69        567.30        32.28 o
   8   3   2        212.18        247.76        18.78 o
   9   3   2         94.13        105.30        10.27 o
 -10   4   2         31.54         32.01         6.30 o
  -9   4   2         35.52         36.10         4.51 o
  -8   4   2        482.48        493.86        24.87 o
  -7   4   2         34.61         33.74         7.96 o
  -6   4   2         79.69         92.27        15.82 o
  -5   4   2        215.13        209.55        21.53 o
  -4   4   2        149.33        151.79        16.33 o
  -3   4   2        286.75        320.06        16.69 o
  -2   4   2      23256.29      23713.12       770.79 o
  -1   4   2       2990.58       2876.62       102.22 o
   0   4   2       3423.41       3417.06       123.49 o
   1   4   2         43.29         45.32         4.52 o
   2   4   2        317.91        365.97        26.34 o
   3   4   2        228.24        241.00        12.08 o
   4   4   2        553.28        626.03        34.03 o
   5   4   2         90.47         63.84         9.81 o
   6   4   2        452.67        390.12        24.93 o
   7   4   2        203.52        180.95        17.03 o
   8   4   2         29.01         32.84         8.88 o
   9   4   2         60.27         60.98         7.98 o
  -9   5   2        261.81        276.83        11.19 o
  -8   5   2        226.05        245.40        11.26 o
  -7   5   2         84.49         80.73         7.88 o
  -6   5   2        126.73        132.21        19.18 o
  -5   5   2        200.50        193.06        21.40 o
  -3   5   2      10920.52      10936.03       362.86 o
  -2   5   2       3630.06       3756.45       128.54 o
  -1   5   2        116.85        129.96        10.32 o
   0   5   2        271.82        265.70        10.91 o
   1   5   2        763.57        741.89        32.17 o
   2   5   2       1348.18       1480.78        45.79 o
   3   5   2         76.43         78.81         9.40 o
   4   5   2        541.86        579.21        27.49 o
   5   5   2          0.48         -3.28         9.90 o
   6   5   2        479.02        464.19        28.19 o
   7   5   2         34.20         36.61         8.93 o
   8   5   2        201.03        216.72        17.55 o
   9   5   2         13.16         16.99         5.31 o
  -9   6   2        115.63        116.33         7.00 o
  -8   6   2       1047.02       1071.22        51.47 o
  -7   6   2         70.60         66.77         9.29 o
  -6   6   2        136.93        176.69        22.57 o
  -5   6   2        336.61        398.24        31.88 o
  -3   6   2        559.15        670.13        30.95 o
  -2   6   2         96.40        110.17         9.49 o
  -1   6   2          1.24          3.85         3.07 o
   0   6   2       1566.09       1707.91        61.79 o
   1   6   2       1288.07       1447.73        49.60 o
   2   6   2       1259.29       1404.65       151.96 o
   3   6   2        135.95        155.77        15.11 o
   4   6   2       2571.91       2567.88        63.74 o
   5   6   2         58.38         79.17         7.32 o
   6   6   2        678.66        638.30        34.50 o
   7   6   2         19.09         17.03         7.84 o
   8   6   2        115.25        123.12        13.45 o
   9   6   2         42.94         53.06         7.29 o
  -9   7   2        337.06        353.00        15.77 o
  -8   7   2       1040.23       1004.14        34.95 o
  -7   7   2        129.82        126.96        10.17 o
  -6   7   2        214.00        243.99        13.27 o
  -5   7   2        846.54        912.66        53.21 o
  -3   7   2         96.44         87.55         9.65 o
  -2   7   2        132.14        123.45        11.20 o
  -1   7   2        189.10        202.22        13.02 o
   0   7   2        844.77        938.94        38.22 o
   1   7   2       1132.29       1180.28        35.32 o
   2   7   2       1641.59       1822.14       105.14 o
   3   7   2        625.60        655.55        45.56 o
   4   7   2        613.43        638.14        24.50 o
   5   7   2       2378.18       2243.23        56.90 o
   6   7   2        153.87        148.43        10.68 o
   7   7   2        215.56        204.61        18.10 o
   8   7   2        167.60        149.98        14.32 o
   9   7   2        115.75        137.29        10.66 o
  -9   8   2         24.09         22.01         6.51 o
  -8   8   2        272.53        278.51        15.22 o
  -7   8   2        150.17        143.10         8.49 o
  -6   8   2        365.27        397.81        22.34 o
  -5   8   2        186.68        207.36        23.18 o
  -2   8   2        209.24        197.91        15.66 o
  -1   8   2        828.20        940.10        38.03 o
   1   8   2       3186.18       3215.84        91.85 o
   2   8   2       1237.14       1418.30        36.50 o
   3   8   2        176.72        203.05        14.93 o
   4   8   2        249.60        278.20        27.41 o
   5   8   2       1711.59       1631.32        43.35 o
   6   8   2        310.28        314.63        20.97 o
   7   8   2         49.87         36.20         9.24 o
   8   8   2        245.09        249.89        18.11 o
   9   8   2         25.34         24.59         5.02 o
  -9   9   2        148.98        143.28        12.87 o
  -8   9   2        178.74        165.85         8.98 o
  -7   9   2        121.80        114.06         7.71 o
  -6   9   2        519.26        522.87        33.30 o
  -2   9   2       1695.65       1654.07        68.39 o
   1   9   2       3143.10       3389.06        91.36 o
   2   9   2       1295.68       1428.09        47.68 o
   3   9   2        145.67        133.88        18.03 o
   4   9   2        494.47        458.35        37.16 o
   5   9   2        588.09        588.38        22.84 o
   6   9   2        474.76        467.74        28.57 o
   7   9   2        542.85        513.98        30.01 o
   8   9   2         71.56         75.01        10.15 o
  -9  10   2         41.99         39.28         7.27 o
  -8  10   2        315.63        277.07        20.88 o
  -7  10   2        216.34        201.72        10.18 o
  -6  10   2        431.29        427.26        19.12 o
  -2  10   2       2701.79       2772.67       107.47 o
   1  10   2        903.35        952.11        35.02 o
   2  10   2        134.39        136.81        17.75 o
   3  10   2        164.41        133.36        18.36 o
   4  10   2        285.65        254.64        27.28 o
   5  10   2         64.49         54.04         6.49 o
   6  10   2        634.11        628.66        24.24 o
   7  10   2         91.93         92.40        12.55 o
   8  10   2        143.07        146.96         8.57 o
  -9  11   2         27.28         29.39         6.36 o
  -8  11   2         24.07         14.12         7.19 o
  -7  11   2         18.27          7.62         6.64 o
  -6  11   2        159.08        139.71        10.48 o
  -5  11   2       1061.36        997.21        52.72 o
  -2  11   2        157.45        153.30        16.42 o
   1  11   2        753.33        684.41        43.88 o
   2  11   2        353.11        308.31        27.69 o
   3  11   2         40.67         24.02         9.71 o
   4  11   2       1690.57       1617.68        47.70 o
   5  11   2        907.26        821.96        29.23 o
   6  11   2        367.20        356.56        22.85 o
   7  11   2        176.90        164.57        15.71 o
   8  11   2        219.96        236.38        10.75 o
  -9  12   2         81.21         92.80         9.19 o
  -8  12   2        316.98        307.69        21.22 o
  -7  12   2          8.03         12.54         7.89 o
  -6  12   2         14.72          7.96         5.93 o
  -5  12   2        195.52        189.19        16.91 o
  -2  12   2       1017.53       1068.98        54.62 o
   0  12   2        256.62        272.84        25.74 o
   1  12   2         82.32         80.09         9.55 o
   2  12   2        135.46        111.37        16.80 o
   3  12   2         33.44         36.97        11.30 o
   4  12   2         49.97         42.89         5.89 o
   5  12   2        795.03        737.27        27.30 o
   6  12   2         91.25         81.94         7.99 o
   7  12   2         91.68         95.17        12.24 o
   8  12   2         28.75         28.83         3.92 o
  -9  13   2         68.37         87.48         8.30 o
  -8  13   2         21.04         26.19         7.83 o
  -7  13   2         17.50         10.17         7.01 o
  -6  13   2        247.45        210.48        18.72 o
  -5  13   2         57.36         41.59         8.74 o
  -4  13   2        727.90        700.17        36.18 o
   0  13   2        692.22        609.84        41.87 o
   1  13   2         22.40         26.37         6.18 o
   2  13   2        339.51        286.00        28.68 o
   3  13   2        173.08        149.70         9.07 o
   4  13   2        226.10        203.95        12.57 o
   5  13   2        388.76        353.00        17.23 o
   6  13   2         46.32         38.23         6.15 o
   7  13   2        924.90        918.37        42.26 o
   8  13   2        205.31        227.19        13.15 o
  -8  14   2          4.02          9.53         5.94 o
  -7  14   2          5.11          5.26         7.10 o
  -6  14   2        998.94        860.66        43.81 o
  -5  14   2         75.55         70.21        10.95 o
  -4  14   2        453.62        433.37        27.05 o
   0  14   2        678.47        625.85        44.30 o
   1  14   2        463.50        473.19        37.96 o
   2  14   2        723.89        610.78        44.71 o
   3  14   2        200.37        154.43        10.55 o
   4  14   2       1479.17       1393.19        46.04 o
   5  14   2        349.80        304.24        15.82 o
   6  14   2        804.05        813.13        62.02 o
   7  14   2         69.97         68.54         6.37 o
  -8  15   2         24.04         25.47         6.48 o
  -7  15   2         33.21         34.25         8.87 o
  -6  15   2        761.58        659.48        36.03 o
  -5  15   2        153.04        135.28        14.74 o
  -4  15   2        814.74        747.61        38.95 o
  -3  15   2        130.13        118.36        12.71 o
   0  15   2        237.58        249.10        27.53 o
   1  15   2        863.87        783.66        52.80 o
   2  15   2        679.66        695.85        36.36 o
   3  15   2        141.57        134.85        14.16 o
   4  15   2        207.97        196.04        12.63 o
   5  15   2        186.18        226.16        13.34 o
   6  15   2        496.35        506.33        20.18 o
   7  15   2         40.07         37.91         4.54 o
  -8  16   2         18.61         18.65         5.27 o
  -7  16   2        152.97        154.95        14.75 o
  -6  16   2        103.76        104.46        13.11 o
  -5  16   2        243.23        231.46        19.36 o
  -4  16   2        542.25        464.36        28.42 o
  -3  16   2         28.61         27.78         6.93 o
  -1  16   2        794.16        794.92        38.79 o
   0  16   2        212.46        182.38        15.53 o
   1  16   2       1088.15       1135.77        51.35 o
   2  16   2        362.81        340.25        23.20 o
   3  16   2         48.83         50.86         9.75 o
   4  16   2        824.99        707.31        37.39 o
   5  16   2        314.35        286.89        20.80 o
   6  16   2        133.25        133.30        12.80 o
   7  16   2         63.65         65.24         5.18 o
  -8  17   2         62.45         72.96         7.74 o
  -7  17   2        281.64        275.84        18.64 o
  -6  17   2         20.40         17.92         7.38 o
  -5  17   2         43.33         40.16         9.39 o
  -4  17   2        550.56        512.23        30.16 o
  -3  17   2        126.23        129.09        13.39 o
  -1  17   2         16.18         17.68         4.28 o
   0  17   2        933.66        965.44        45.51 o
   1  17   2        436.55        419.18        26.45 o
   2  17   2        174.50        203.49        17.65 o
   3  17   2         62.42         65.44        10.56 o
   4  17   2        384.65        375.86        25.04 o
   5  17   2        112.15        102.13        12.43 o
   6  17   2        548.08        627.38        30.49 o
   7  17   2         99.33        107.87         8.92 o
  -7  18   2         76.54         69.58         8.79 o
  -6  18   2        196.51        182.94        15.89 o
  -5  18   2        242.14        227.75        18.40 o
  -4  18   2        178.52        179.73        16.37 o
  -3  18   2        114.71         91.49        11.40 o
  -1  18   2         10.58         14.54         5.25 o
   0  18   2       3722.66       3968.30       102.26 o
   1  18   2        353.41        353.17        23.95 o
   2  18   2        387.25        384.88        25.50 o
   3  18   2        196.41        175.29        16.62 o
   4  18   2         33.85         34.84         8.70 o
   5  18   2         40.45         42.67         8.58 o
   6  18   2         34.22         35.92         6.50 o
  -7  19   2         52.44         46.29         6.70 o
  -6  19   2         91.74         85.42        10.10 o
  -5  19   2        129.58        136.50        13.80 o
  -4  19   2        667.38        595.01        32.35 o
  -3  19   2         26.66         14.23         5.53 o
   0  19   2       1112.43       1181.61        38.24 o
   1  19   2        195.84        194.43        17.17 o
   2  19   2        174.76        154.99        15.60 o
   3  19   2         43.91         39.61         8.92 o
   4  19   2        120.47        105.49        12.53 o
   5  19   2         73.95         88.78        10.50 o
   6  19   2         25.27         24.42         3.64 o
  -7  20   2        118.14        108.69         8.69 o
  -6  20   2        115.78        110.94        10.72 o
  -5  20   2         72.68         60.11         8.86 o
  -4  20   2         25.09         19.82         6.59 o
  -3  20   2          4.75          3.03         4.02 o
   0  20   2         11.25         13.25         7.47 o
   1  20   2        137.19        144.29        10.10 o
   2  20   2        144.38        152.92        14.98 o
   3  20   2         92.99         98.15        11.99 o
   4  20   2         25.96         17.99         7.30 o
   5  20   2        168.89        184.86         9.61 o
  -6  21   2          4.03          4.30         3.79 o
  -5  21   2        185.83        175.54        13.77 o
  -4  21   2          5.68          7.41         4.71 o
   1  21   2         42.90         44.86         5.90 o
   2  21   2        139.65        132.52        13.65 o
   3  21   2         12.03         15.42         6.87 o
   4  21   2         47.92         34.15         4.76 o
   5  21   2          6.02          2.03         2.59 o
  -5  22   2         24.29         18.37         4.80 o
  -4  22   2        236.96        246.20        16.20 o
   1  22   2         48.23         43.85         8.47 o
   2  22   2        245.16        245.71        12.42 o
   3  22   2         73.57         68.73         6.24 o
   4  22   2         53.67         54.72         5.07 o
   5  22   2        223.47        246.62        13.88 o
   2  23   2         58.88         59.49         8.52 o
   3  23   2         90.01         82.32         6.48 o
   4  23   2         18.24         21.01         4.91 o
  -3 -25   3         18.07         23.68         4.71 o
  -2 -25   3        126.30        133.47         7.18 o
  -1 -25   3         74.39         64.17         4.00 o
   0 -25   3         18.00         14.84         2.81 o
   1 -25   3         23.09         22.43         4.36 o
  -4 -24   3         80.57         83.85         5.72 o
  -3 -24   3        149.15        161.47         7.36 o
  -2 -24   3         80.84         83.99         5.29 o
  -1 -24   3        115.75        111.59         6.05 o
   0 -24   3        110.27        114.04         6.01 o
   1 -24   3        249.11        260.82        14.67 o
   2 -24   3        191.29        216.31        14.04 o
  -5 -23   3         40.03         40.48         4.15 o
  -4 -23   3        141.50        147.19         6.78 o
  -3 -23   3         71.17         75.71         5.31 o
  -2 -23   3        199.66        220.07         9.28 o
  -1 -23   3        280.61        310.84        11.49 o
   0 -23   3          0.63          1.10         2.76 o
   1 -23   3        111.00         99.20         7.39 o
   2 -23   3        163.12        194.01         9.75 o
   3 -23   3        146.77        154.45         9.56 o
  -6 -22   3        107.91        118.48         8.94 o
  -5 -22   3        279.82        295.78        15.47 o
  -4 -22   3         16.95         15.07         3.51 o
  -3 -22   3        285.02        268.27         9.44 o
  -2 -22   3        110.46        112.05         6.98 o
  -1 -22   3        175.30        189.32         9.13 o
   0 -22   3         46.55         46.92         4.85 o
   1 -22   3         19.01         18.15         4.55 o
   2 -22   3         86.35         96.27        12.47 o
   3 -22   3         53.78         57.25         5.39 o
   4 -22   3         51.96         53.95         4.66 o
  -6 -21   3        123.79        143.07         6.29 o
  -5 -21   3        146.05        142.16         7.34 o
  -4 -21   3         50.46         47.16         5.07 o
  -3 -21   3        294.84        325.11        12.89 o
  -2 -21   3        153.88        175.26         7.94 o
  -1 -21   3        410.25        432.19        18.62 o
   0 -21   3        416.12        431.82        15.09 o
   1 -21   3        270.28        280.79        11.46 o
   2 -21   3        259.60        266.46        13.33 o
   3 -21   3        242.69        242.01        11.97 o
   4 -21   3        300.20        292.00        17.31 o
   5 -21   3         27.98         25.83         4.55 o
  -7 -20   3        140.90        158.92        10.83 o
  -6 -20   3        104.87        102.50         5.92 o
  -5 -20   3        113.30        118.86         8.67 o
  -4 -20   3         56.40         52.37         5.58 o
  -3 -20   3         62.06         74.21         6.51 o
  -2 -20   3        121.66        120.63         6.84 o
  -1 -20   3          3.74          1.86         3.32 o
   0 -20   3        848.93        853.36        24.24 o
   1 -20   3         76.71         72.65         7.62 o
   2 -20   3        123.22        133.29         9.71 o
   3 -20   3        160.06        172.34        17.62 o
   4 -20   3        122.36        108.39        11.04 o
   5 -20   3         52.15         56.73         7.21 o
  -7 -19   3         44.43         53.98         4.55 o
  -6 -19   3        309.07        324.48        11.72 o
  -5 -19   3        146.54        150.17         8.54 o
  -4 -19   3         57.46         71.24         6.33 o
  -3 -19   3         10.20          6.40         4.04 o
  -2 -19   3         17.66         11.42         4.21 o
  -1 -19   3        344.47        359.39        10.97 o
   0 -19   3        296.81        289.72        12.26 o
   1 -19   3        240.42        248.64        11.14 o
   2 -19   3        152.32        141.19        14.47 o
   3 -19   3        105.38         90.19        11.56 o
   4 -19   3         53.96         52.05         8.74 o
   5 -19   3         83.12         79.05         9.13 o
  -7 -18   3         10.93          9.36         2.86 o
  -6 -18   3        229.38        230.48        10.21 o
  -5 -18   3        279.26        289.44        12.22 o
  -4 -18   3        402.90        411.91        15.85 o
  -3 -18   3        173.52        176.60         9.70 o
  -2 -18   3       1252.58       1220.15        32.23 o
  -1 -18   3         99.81        105.67         6.51 o
   0 -18   3        850.78        940.65        31.21 o
   1 -18   3        106.44        115.14         9.44 o
   2 -18   3         31.79         42.78         9.41 o
   3 -18   3        143.44        144.35        14.65 o
   4 -18   3        211.93        210.74        17.06 o
   5 -18   3         37.59         35.97         5.20 o
   6 -18   3         45.04         48.68         6.47 o
  -8 -17   3         25.49         29.96         5.50 o
  -7 -17   3         43.76         43.87         9.21 o
  -6 -17   3        380.93        351.26        16.37 o
  -5 -17   3        632.01        625.36        24.41 o
  -4 -17   3        240.94        238.63        13.96 o
  -3 -17   3        423.83        406.57        15.37 o
  -2 -17   3       1794.75       1819.67        54.43 o
  -1 -17   3        147.76        181.32         9.64 o
   0 -17   3        293.03        308.45        12.62 o
   1 -17   3         22.26         17.48         6.90 o
   2 -17   3        209.65        225.42        18.76 o
   3 -17   3         17.22          8.58         6.73 o
   4 -17   3       1140.38       1146.99        51.62 o
   5 -17   3        212.74        210.87        14.48 o
   6 -17   3         28.47         27.40         6.11 o
  -8 -16   3        292.20        293.62        17.52 o
  -7 -16   3         19.06         23.24         5.17 o
  -6 -16   3        435.83        371.33        17.34 o
  -5 -16   3        249.18        242.40        14.09 o
  -4 -16   3        348.03        327.58        16.57 o
  -3 -16   3         32.99         30.30         5.50 o
  -2 -16   3        888.07        875.96        24.95 o
  -1 -16   3        267.11        311.17        12.69 o
   0 -16   3        115.26        112.15         6.39 o
   1 -16   3        332.06        347.37        23.59 o
   2 -16   3        116.74        120.29        13.75 o
   3 -16   3         18.76         18.97         7.26 o
   4 -16   3        562.35        534.03        30.77 o
   5 -16   3         83.16         92.40         8.20 o
   6 -16   3         83.42         75.55         9.53 o
  -8 -15   3         13.93         17.35         3.90 o
  -7 -15   3        106.60        102.48         8.53 o
  -6 -15   3        157.42        136.33        11.35 o
  -5 -15   3        544.68        458.68        20.29 o
  -4 -15   3        285.93        255.65        14.47 o
  -3 -15   3        160.06        164.97        11.03 o
  -2 -15   3         73.63         81.42         6.30 o
  -1 -15   3        370.87        385.25        49.64 o
   0 -15   3        408.94        424.41        13.83 o
   1 -15   3        214.55        280.78        20.40 o
   2 -15   3        196.12        175.57        16.11 o
   3 -15   3        127.36        117.86        13.83 o
   4 -15   3        304.62        300.27        22.12 o
   5 -15   3         27.02         29.18         5.92 o
   6 -15   3         24.63         19.63         6.92 o
   7 -15   3         45.43         43.74         6.33 o
  -9 -14   3         60.96         76.09         7.51 o
  -8 -14   3        235.72        236.27        16.73 o
  -7 -14   3         13.62         11.03         4.74 o
  -6 -14   3        463.77        417.97        19.03 o
  -5 -14   3        954.30        836.36        30.04 o
  -4 -14   3        251.31        248.95        13.94 o
  -3 -14   3          1.09         -2.65         4.75 o
  -2 -14   3        809.38        700.13        84.33 o
  -1 -14   3       1200.15       1212.71        47.31 o
   0 -14   3        202.37        165.29        10.46 o
   1 -14   3       1139.63       1068.65        63.39 o
   2 -14   3        302.50        246.84        18.86 o
   3 -14   3        118.32         96.82        12.14 o
   4 -14   3        286.81        280.34        21.18 o
   5 -14   3        110.03         93.76        12.48 o
   6 -14   3         22.66         22.67         7.85 o
   7 -14   3        105.47        101.70         9.66 o
  -9 -13   3        171.56        184.32        12.84 o
  -8 -13   3         31.17         33.29         5.98 o
  -7 -13   3        158.53        157.11        10.90 o
  -6 -13   3         28.54         28.69         5.86 o
  -5 -13   3        431.00        396.13        18.32 o
  -4 -13   3        328.13        315.72        15.52 o
  -3 -13   3        356.57        312.72        51.10 o
  -2 -13   3        342.64        293.79        27.26 o
  -1 -13   3        204.57        227.41        11.79 o
   0 -13   3       1251.82       1239.75        32.52 o
   1 -13   3         95.81         97.95        16.33 o
   2 -13   3        241.61        202.29        24.93 o
   3 -13   3       1204.29       1087.81        50.08 o
   4 -13   3         79.03         66.28        10.43 o
   5 -13   3        762.28        638.57        34.65 o
   6 -13   3        161.02        147.14        14.23 o
   7 -13   3         79.80         76.54         9.21 o
  -9 -12   3         18.77         15.26         5.21 o
  -8 -12   3        183.99        172.33        10.70 o
  -7 -12   3         16.06         13.43         5.01 o
  -6 -12   3        698.83        596.76        23.84 o
  -5 -12   3       1007.00        931.97        31.92 o
  -4 -12   3        270.96        257.31        32.78 o
  -3 -12   3         60.08         60.89        13.06 o
  -2 -12   3        417.89        342.06        21.26 o
  -1 -12   3         25.82         16.10         3.75 o
   0 -12   3        117.36         95.11         7.35 o
   1 -12   3         33.35         40.19         7.79 o
   2 -12   3        210.31        186.03        23.09 o
   3 -12   3        906.10        823.32        40.29 o
   4 -12   3        252.67        203.76        17.38 o
   5 -12   3        560.89        493.47        20.84 o
   6 -12   3         56.34         46.39         9.21 o
   7 -12   3          2.92          4.50         5.48 o
  -9 -11   3        122.48        110.64         7.74 o
  -8 -11   3        108.85         89.14        10.81 o
  -7 -11   3        244.42        244.37        19.73 o
  -6 -11   3        388.10        338.03        23.52 o
  -5 -11   3        619.70        633.23        33.84 o
  -4 -11   3        302.43        274.38        25.39 o
  -3 -11   3        229.42        208.69        16.46 o
  -2 -11   3        228.42        216.01        12.40 o
  -1 -11   3        394.41        356.11        13.98 o
   0 -11   3         43.77         47.97         5.31 o
   1 -11   3        148.21        168.30        13.84 o
   2 -11   3         12.97         -5.39         6.22 o
   3 -11   3       1029.84        890.32        56.02 o
   4 -11   3        372.76        329.58        22.67 o
   5 -11   3        471.44        433.96        19.06 o
   6 -11   3          8.42          6.13         6.90 o
   7 -11   3        133.23        119.54        12.01 o
   8 -11   3         25.18         36.69         5.72 o
  -9 -10   3         42.54         42.81         5.26 o
  -8 -10   3        119.96        115.99         9.69 o
  -7 -10   3         13.88         15.42         7.28 o
  -6 -10   3        131.86        146.01        14.74 o
  -5 -10   3        459.11        439.96        42.25 o
  -4 -10   3        127.87        121.52        12.80 o
  -3 -10   3         25.04         21.96         6.29 o
  -2 -10   3        338.62        290.70        16.68 o
  -1 -10   3       1680.05       1484.45        39.89 o
   0 -10   3          2.03          4.22         2.69 o
   1 -10   3        696.20        651.08        34.78 o
   2 -10   3        339.80        256.68        25.37 o
   3 -10   3        422.55        440.85        35.86 o
   4 -10   3        790.92        695.04        36.06 o
   5 -10   3         55.11         54.93         6.91 o
   6 -10   3         24.45         23.38         8.01 o
   7 -10   3         13.36         14.86         7.10 o
   8 -10   3        108.02        119.04        10.06 o
 -10  -9   3        121.99        123.78         9.46 o
  -9  -9   3         40.25         36.56         5.30 o
  -8  -9   3        809.25        793.66        40.06 o
  -7  -9   3         10.85          9.56         6.41 o
  -6  -9   3        281.56        278.74        20.44 o
  -5  -9   3        350.53        318.80        36.14 o
  -4  -9   3        562.52        549.55        54.11 o
  -3  -9   3        322.49        291.51        18.16 o
  -2  -9   3       1831.86       1871.73        46.48 o
  -1  -9   3        992.14        980.62        25.20 o
   0  -9   3        222.56        230.50         9.86 o
   1  -9   3        128.64        141.23        11.73 o
   2  -9   3         33.69         22.58         8.57 o
   3  -9   3        443.92        427.91        34.58 o
   4  -9   3        432.36        385.69        19.52 o
   5  -9   3        288.05        255.41        25.97 o
   6  -9   3          5.31          0.42         5.97 o
   7  -9   3        463.53        494.55        27.91 o
   8  -9   3         53.16         43.65         6.94 o
 -10  -8   3        143.86        143.91        10.84 o
  -9  -8   3         17.16         19.71         7.35 o
  -8  -8   3         16.53         17.45         7.87 o
  -7  -8   3        627.98        663.61        35.57 o
  -6  -8   3         35.23         31.75         7.52 o
  -5  -8   3         60.11         89.65        10.90 o
  -4  -8   3       2042.75       1985.45        97.21 o
  -3  -8   3        574.09        544.48        59.88 o
  -2  -8   3       1750.24       2009.78       109.98 o
  -1  -8   3       1779.73       1773.27        51.60 o
   0  -8   3       1569.25       1580.24        31.12 o
   1  -8   3        324.01        426.98        16.36 o
   2  -8   3        231.89        216.10        12.07 o
   3  -8   3       1042.31       1047.51        63.29 o
   4  -8   3        270.58        251.40        26.02 o
   5  -8   3        210.35        196.89        11.73 o
   6  -8   3        189.96        203.86        17.92 o
   7  -8   3         41.68         44.54         9.46 o
   8  -8   3         48.71         54.94         7.98 o
 -10  -7   3         45.65         47.41         6.90 o
  -9  -7   3          1.18          2.34         6.30 o
  -8  -7   3         24.11         26.46         8.64 o
  -7  -7   3         16.22         20.27         7.23 o
  -6  -7   3        204.91        228.57        11.21 o
  -5  -7   3         27.69         17.99         5.87 o
  -4  -7   3       2027.29       2294.33       146.35 o
  -3  -7   3       1222.45       1223.15       108.62 o
  -2  -7   3       5499.90       5634.76       233.06 o
  -1  -7   3       1966.52       2106.19        71.32 o
   0  -7   3        563.36        588.18        12.81 o
   1  -7   3        832.10        903.69        26.16 o
   2  -7   3        255.58        281.93        13.57 o
   3  -7   3        321.86        326.47        20.13 o
   4  -7   3       1126.51       1076.58        43.71 o
   5  -7   3         94.87         84.02         7.80 o
   6  -7   3        433.08        433.00        27.17 o
   7  -7   3        173.05        159.66        15.35 o
   8  -7   3        153.20        169.00        13.56 o
 -10  -6   3         63.46         64.06         8.11 o
  -9  -6   3         59.36         56.04         9.76 o
  -8  -6   3        213.81        228.15        19.12 o
  -7  -6   3        827.08        941.84        45.29 o
  -6  -6   3        132.50        131.39        15.42 o
  -5  -6   3         60.38         61.68         9.00 o
  -4  -6   3        212.03        209.09        19.80 o
  -3  -6   3        157.02        161.37        17.30 o
  -2  -6   3        873.59        916.27        25.50 o
  -1  -6   3       1530.06       1674.13        33.97 o
   0  -6   3         63.32         70.37         3.77 o
   1  -6   3       2284.08       2351.33        53.61 o
   2  -6   3        202.28        235.65        11.87 o
   3  -6   3        350.32        364.44        23.81 o
   4  -6   3        142.65        149.32        20.85 o
   5  -6   3         76.14         86.51         9.82 o
   6  -6   3        121.70        122.21        13.82 o
   7  -6   3         26.72         21.25         7.95 o
   8  -6   3          4.62          5.24         5.65 o
 -10  -5   3        212.41        229.13        15.43 o
  -9  -5   3         33.92         31.61         8.62 o
  -8  -5   3       1143.79       1226.08        55.41 o
  -7  -5   3         56.31         53.91         6.55 o
  -6  -5   3        139.05        127.78        13.21 o
  -5  -5   3        379.04        376.68        22.38 o
  -4  -5   3       1245.04       1390.58        45.82 o
  -3  -5   3        643.97        682.59        26.07 o
  -2  -5   3        175.76        195.55         9.17 o
  -1  -5   3        103.19        118.33         5.93 o
   0  -5   3        305.08        353.74         8.53 o
   1  -5   3         56.60         54.13         5.12 o
   2  -5   3       1967.26       2195.52        51.79 o
   3  -5   3       1076.92       1133.49        41.67 o
   4  -5   3        424.61        432.79        37.28 o
   5  -5   3        270.35        288.07        20.32 o
   6  -5   3        647.01        693.72        36.56 o
   7  -5   3        368.63        366.53        24.24 o
   8  -5   3        262.71        252.50        17.48 o
 -10  -4   3         53.83         54.72         8.09 o
  -9  -4   3         36.57         33.41         9.03 o
  -8  -4   3        121.35        118.83        14.04 o
  -7  -4   3         19.15         22.94         4.88 o
  -6  -4   3        445.21        450.90        36.71 o
  -5  -4   3        499.38        570.88        26.73 o
  -4  -4   3       3934.41       4309.15       300.70 o
  -3  -4   3       1425.52       1395.33       206.26 o
  -2  -4   3        678.57        773.56        18.39 o
  -1  -4   3       2602.80       2472.75        45.85 o
   0  -4   3       1266.63       1238.96        20.56 o
   1  -4   3         15.72         20.13         3.49 o
   2  -4   3       3321.34       3606.30        77.92 o
   3  -4   3        117.70         97.46        10.03 o
   4  -4   3         34.99         34.34        11.21 o
   5  -4   3        213.16        236.34        18.10 o
   6  -4   3        114.07        122.91        13.80 o
   7  -4   3         45.80         46.91         9.78 o
   8  -4   3        148.66        141.96        13.19 o
 -10  -3   3         39.25         35.59         6.92 o
  -9  -3   3        134.45        142.42        14.62 o
  -8  -3   3          8.96         11.43         7.34 o
  -7  -3   3        834.29        943.48        31.70 o
  -6  -3   3        234.39        185.93        22.65 o
  -5  -3   3        421.24        445.19        22.72 o
  -4  -3   3       1556.59       1801.68        60.85 o
  -3  -3   3        842.07       1147.27        36.32 o
  -2  -3   3       2115.81       2140.92       118.14 o
  -1  -3   3        532.12        608.46        14.59 o
   0  -3   3          6.00          6.15         1.35 o
   1  -3   3        136.46        155.70         9.76 o
   2  -3   3       2422.69       2679.06       102.40 o
   3  -3   3       1216.42       1231.49        53.75 o
   4  -3   3       1373.63       1317.64        73.32 o
   5  -3   3        611.35        687.13        34.93 o
   6  -3   3       1281.03       1285.67        56.79 o
   7  -3   3        150.63        144.21        15.07 o
   8  -3   3         60.81         53.51         8.95 o
 -10  -2   3        136.10        136.09        12.43 o
  -9  -2   3        356.95        384.41        24.95 o
  -8  -2   3        240.73        301.28        22.28 o
  -7  -2   3          2.79          5.04         3.56 o
  -6  -2   3        137.03        135.68        19.19 o
  -5  -2   3        204.71        189.66        20.44 o
  -4  -2   3        825.76        899.55        32.22 o
  -3  -2   3        855.00        881.69        29.54 o
  -2  -2   3       6989.72       7345.35       175.57 o
  -1  -2   3        404.26        418.64        12.42 o
   0  -2   3       2856.17       2930.22        79.29 o
   1  -2   3        362.96        409.27        12.81 o
   2  -2   3        972.98       1210.32        57.39 o
   3  -2   3       1665.94       1761.76       123.10 o
   4  -2   3        465.28        480.94        39.72 o
   5  -2   3        634.61        608.47        32.03 o
   6  -2   3        138.28        129.15        13.77 o
   7  -2   3        212.32        218.43        18.29 o
   8  -2   3         29.94         16.61         6.83 o
 -10  -1   3        195.06        199.91        15.10 o
  -9  -1   3        261.26        241.47        19.33 o
  -8  -1   3        665.17        664.28        35.86 o
  -7  -1   3         64.39         64.83         6.85 o
  -6  -1   3         65.32         44.56        11.81 o
  -5  -1   3        244.18        215.35        21.43 o
  -4  -1   3        226.87        262.27        21.29 o
  -3  -1   3         73.21         71.71         8.75 o
  -2  -1   3       1711.62       1762.24       172.43 o
  -1  -1   3        172.40        185.37         7.67 o
   0  -1   3         89.77         81.68         8.36 o
   1  -1   3        217.74        217.71        14.39 o
   2  -1   3        442.15        489.43        15.91 o
   3  -1   3       2783.19       3000.17       158.47 o
   4  -1   3        533.59        542.62        42.53 o
   5  -1   3        279.04        267.78        19.08 o
   6  -1   3        837.63        857.14        42.17 o
   7  -1   3        198.29        192.60        17.24 o
   8  -1   3        308.47        340.06        21.65 o
   9  -1   3         10.22         16.74         4.36 o
 -10   0   3         79.82         88.18        10.21 o
  -9   0   3        204.81        200.06        11.99 o
  -8   0   3         17.10         14.03         7.60 o
  -7   0   3          0.88         -2.53         5.56 o
  -6   0   3         50.44         49.25        12.07 o
  -5   0   3        272.31        267.14        24.20 o
  -4   0   3        161.87        186.29        17.63 o
  -3   0   3        217.60        251.78        11.37 o
  -2   0   3       7083.92       7613.35       180.11 o
  -1   0   3       6508.31       6977.59       161.64 o
   0   0   3       5059.92       4995.68       121.26 o
   1   0   3       1470.94       1715.29        43.52 o
   2   0   3      11000.12      13161.99       397.93 o
   3   0   3          6.07         21.04         9.89 o
   4   0   3        153.49        163.61        22.82 o
   5   0   3          4.28         14.30         5.39 o
   6   0   3        406.30        407.58        25.97 o
   7   0   3         72.60         64.30        10.68 o
   8   0   3         45.52         42.65         8.90 o
   9   0   3         32.06         29.91         5.04 o
 -10   1   3        195.53        207.67        15.46 o
  -9   1   3        240.65        253.52        13.72 o
  -8   1   3        663.74        738.18        38.43 o
  -7   1   3         41.05         47.94         8.95 o
  -6   1   3         51.11         36.54        10.57 o
  -5   1   3        252.85        250.52        23.49 o
  -4   1   3        268.39        298.89        22.48 o
  -3   1   3         55.00         63.50         5.91 o
  -2   1   3       1601.23       1829.53        54.03 o
  -1   1   3        135.91        164.55         5.67 o
   0   1   3         76.23         82.71         6.70 o
   1   1   3        220.16        213.49         8.21 o
   2   1   3        391.92        470.50        19.12 o
   3   1   3       2839.79       2797.67       118.83 o
   4   1   3        454.33        479.53        39.49 o
   5   1   3        256.49        243.23        18.07 o
   6   1   3        900.53        922.00        44.45 o
   7   1   3        211.91        205.75        17.95 o
   8   1   3        316.41        314.31        20.73 o
   9   1   3          8.41          5.49         3.60 o
 -10   2   3        125.00        133.95        12.19 o
  -9   2   3        362.19        362.68        16.87 o
  -8   2   3        240.87        278.52        21.27 o
  -7   2   3          2.25          3.60         4.79 o
  -6   2   3        131.39        120.89        18.48 o
  -5   2   3        206.01        215.97        21.75 o
  -4   2   3        834.64        862.61        43.92 o
  -3   2   3        744.29        837.66        39.02 o
  -2   2   3       7218.71       7707.28       183.61 o
  -1   2   3        374.09        390.98        14.16 o
   0   2   3       2868.68       2879.58        83.22 o
   1   2   3        347.44        421.58        47.36 o
   2   2   3        950.72       1021.16        44.15 o
   3   2   3       1652.77       1611.17        78.32 o
   4   2   3        484.08        390.82        35.34 o
   5   2   3        608.98        576.42        30.97 o
   6   2   3        105.52        114.47        13.15 o
   7   2   3        223.82        245.53        19.52 o
   8   2   3         31.58         25.06         5.37 o
   9   2   3         63.36         57.15         6.67 o
 -10   3   3         47.54         46.80         7.64 o
  -9   3   3        138.13        134.93        10.03 o
  -8   3   3          9.13         11.27         7.21 o
  -7   3   3        831.39        933.12        44.60 o
  -6   3   3        231.18        260.39        27.01 o
  -5   3   3        379.36        434.95        31.81 o
  -4   3   3       1517.41       1608.98        69.83 o
  -3   3   3        999.99       1053.18        46.77 o
  -1   3   3        612.84        662.67        27.18 o
   0   3   3          4.64          1.95         2.45 o
   1   3   3        133.39        139.10        10.23 o
   2   3   3       2394.27       2790.03        72.93 o
   3   3   3       1162.33       1143.27        61.91 o
   4   3   3       1348.76       1264.71        71.73 o
   5   3   3        669.09        620.54        32.59 o
   6   3   3       1390.54       1374.70        59.97 o
   7   3   3        164.34        161.10        15.85 o
   8   3   3         73.46         66.94         9.75 o
 -10   4   3         53.39         55.68         8.31 o
  -9   4   3         36.96         37.45         6.85 o
  -8   4   3        120.77        115.20         9.83 o
  -7   4   3         20.38         22.42         7.43 o
  -6   4   3        432.82        491.64        38.18 o
  -5   4   3        545.35        572.10        37.92 o
  -4   4   3       3947.92       4837.63       176.67 o
  -2   4   3        707.31        731.96        36.82 o
  -1   4   3       2556.03       2580.68        82.55 o
   0   4   3       1251.68       1232.38        26.46 o
   1   4   3          1.16         12.16         4.75 o
   2   4   3       3386.99       3199.97       345.01 o
   3   4   3         83.63         74.70         9.73 o
   4   4   3         38.41         43.76        12.20 o
   5   4   3        209.39        220.21        17.24 o
   6   4   3        104.32         92.06        12.22 o
   7   4   3         56.42         50.09        10.05 o
   8   4   3        138.37        158.88        13.94 o
 -10   5   3        222.82        214.49        10.07 o
  -9   5   3         17.91         21.39         5.36 o
  -8   5   3       1148.19       1167.63        38.03 o
  -7   5   3         37.89         37.68         8.44 o
  -6   5   3        162.82        152.49        21.07 o
  -5   5   3        399.74        430.91        32.35 o
  -4   5   3       1254.30       1469.30        66.65 o
  -2   5   3        207.91        241.58        18.46 o
  -1   5   3        125.88        131.01         8.94 o
   0   5   3        287.48        336.43        11.00 o
   1   5   3         54.37         52.74         5.64 o
   2   5   3       1910.77       2176.62        64.86 o
   3   5   3       1090.02       1145.79        34.22 o
   4   5   3        407.80        443.74        37.84 o
   5   5   3        261.11        329.14        22.09 o
   6   5   3        640.42        643.10        34.89 o
   7   5   3        359.42        340.97        20.66 o
   8   5   3        241.49        244.38        17.47 o
 -10   6   3         59.08         59.78         6.98 o
  -9   6   3         66.48         53.88         6.86 o
  -8   6   3        213.23        215.26        13.26 o
  -7   6   3        843.62        881.52        35.25 o
  -6   6   3        122.10        122.82        18.56 o
  -5   6   3         37.25         57.29        12.28 o
  -2   6   3        783.35        856.64        41.48 o
  -1   6   3       1419.45       1478.96        60.89 o
   0   6   3         66.74         78.81         5.30 o
   1   6   3       2264.24       2506.24       141.34 o
   2   6   3        265.14        284.43        17.82 o
   3   6   3        372.78        376.92        21.92 o
   4   6   3        153.82        115.30        18.50 o
   5   6   3         84.82         81.18        10.68 o
   6   6   3        145.76        125.35         9.93 o
   7   6   3         16.03         21.95         7.51 o
   8   6   3          3.26          5.43         5.47 o
 -10   7   3         47.56         44.54         6.13 o
  -9   7   3          0.65          2.81         4.14 o
  -8   7   3         23.99         21.68         5.31 o
  -7   7   3         13.33         14.12         4.69 o
  -6   7   3        185.12        247.14        18.48 o
  -5   7   3         14.63         16.70         7.30 o
  -2   7   3       5549.31       5731.28       201.16 o
  -1   7   3       2018.78       2087.19        80.96 o
   0   7   3        546.46        591.41        22.26 o
   1   7   3        846.04        963.56        38.01 o
   2   7   3        312.61        293.33        17.52 o
   3   7   3        372.83        361.50        21.59 o
   4   7   3       1178.12       1068.16        64.01 o
   5   7   3         94.11         91.20         8.25 o
   6   7   3        379.18        369.05        24.78 o
   7   7   3        188.73        160.76        15.58 o
   8   7   3        154.42        175.25        14.15 o
  -9   8   3         13.89         17.53         5.19 o
  -8   8   3         15.48         24.56         5.87 o
  -7   8   3        627.23        628.89        24.79 o
  -6   8   3         47.31         46.89         6.20 o
  -5   8   3         77.13        103.86        17.19 o
  -3   8   3        567.98        611.40        35.19 o
  -2   8   3       1714.56       1999.02        79.27 o
  -1   8   3       1773.00       1922.80        75.25 o
   0   8   3       1575.25       1490.49        49.22 o
   1   8   3        363.56        451.92        18.15 o
   2   8   3        224.29        232.90        15.75 o
   3   8   3       1035.10       1046.33        41.71 o
   4   8   3        250.43        311.58        30.61 o
   5   8   3        264.34        228.05        18.80 o
   6   8   3        209.09        201.78        18.05 o
   7   8   3         41.87         45.89         6.16 o
   8   8   3         44.42         46.26         5.14 o
  -9   9   3         31.10         41.61         8.42 o
  -8   9   3        810.78        792.32        28.57 o
  -7   9   3         13.08          9.53         4.92 o
  -6   9   3        265.36        266.52        14.55 o
  -5   9   3        322.59        347.80        31.53 o
   0   9   3        214.63        235.73        15.08 o
   1   9   3        127.21        138.68        11.67 o
   2   9   3         41.40         27.11         9.63 o
   3   9   3        448.67        364.07        32.07 o
   4   9   3        471.40        481.03        27.85 o
   5   9   3        258.09        239.16        19.18 o
   6   9   3          4.38          4.98         6.55 o
   7   9   3        439.15        458.20        18.57 o
   8   9   3         40.35         33.28         4.11 o
  -9  10   3         46.55         41.30         8.01 o
  -8  10   3        119.88        123.09        14.31 o
  -7  10   3         15.37          6.85         4.86 o
  -6  10   3        134.66        141.14        10.38 o
   0  10   3          7.89          6.39         4.99 o
   1  10   3        667.36        602.72        27.25 o
   2  10   3        308.66        254.80        25.65 o
   3  10   3        415.28        408.42        35.43 o
   4  10   3        769.40        723.12        32.64 o
   5  10   3         50.27         39.92         9.06 o
   6  10   3         21.90         21.96         7.99 o
   7  10   3         10.17         13.24         3.23 o
   8  10   3        120.15        140.09        11.38 o
  -9  11   3        120.99        116.25        11.57 o
  -8  11   3         83.77         79.87        11.82 o
  -7  11   3        247.48        257.70        20.77 o
  -6  11   3        381.19        335.25        23.88 o
  -5  11   3        649.49        635.75        23.97 o
   0  11   3         50.44         37.73         8.09 o
   1  11   3        146.91        144.85        12.86 o
   2  11   3         11.75         11.52         7.57 o
   3  11   3       1070.89        822.29        54.12 o
   4  11   3        366.98        332.00        22.04 o
   5  11   3        491.37        421.67        34.14 o
   6  11   3          2.74          5.29         6.39 o
   7  11   3        153.34        147.50        17.65 o
   8  11   3         29.92         37.21         6.09 o
  -9  12   3         20.67         19.07         5.58 o
  -8  12   3        182.67        182.11        16.57 o
  -7  12   3         10.14          9.72         7.48 o
  -6  12   3        690.76        637.27        35.65 o
  -5  12   3        992.72        966.36        32.51 o
   0  12   3        119.69         82.43        10.14 o
   1  12   3         31.67         24.89         6.70 o
   2  12   3        217.37        189.38        23.04 o
   3  12   3        870.49        796.21        29.11 o
   4  12   3        268.64        219.06        17.96 o
   5  12   3        571.18        527.57        54.44 o
   6  12   3         53.71         41.48         9.10 o
   7  12   3          2.56          0.02         3.47 o
  -9  13   3        169.53        173.06        12.55 o
  -8  13   3         44.68         46.41         9.39 o
  -7  13   3        160.05        150.73        15.99 o
  -6  13   3         30.89         26.52         8.18 o
  -5  13   3        476.80        445.77        19.55 o
  -4  13   3        385.53        364.63        21.94 o
  -1  13   3        244.74        237.77        25.44 o
   0  13   3       1229.98       1177.01        67.26 o
   1  13   3         95.85        104.92        11.79 o
   2  13   3        219.73        203.57        24.78 o
   3  13   3       1227.83       1084.55        46.22 o
   4  13   3        109.97         98.49         8.91 o
   5  13   3        751.43        687.62        49.16 o
   6  13   3        181.31        183.85        16.53 o
   7  13   3         78.33         90.65         7.07 o
  -9  14   3         60.48         66.55         7.26 o
  -8  14   3        234.43        220.57        16.82 o
  -7  14   3         15.93         14.01         7.71 o
  -6  14   3        453.85        443.66        28.09 o
  -5  14   3        920.49        881.23        30.70 o
  -4  14   3        246.92        232.50        13.07 o
  -1  14   3       1180.73       1132.46        65.04 o
   0  14   3        182.51        162.74        16.91 o
   1  14   3       1114.09       1039.47        62.81 o
   2  14   3        285.44        277.54        20.21 o
   3  14   3        134.57        112.21         9.41 o
   4  14   3        263.78        267.34        14.60 o
   5  14   3        107.63        102.75         8.90 o
   6  14   3         29.73         24.97         7.42 o
   7  14   3         93.95        103.84         9.79 o
  -8  15   3          7.76          8.62         5.51 o
  -7  15   3         95.23         98.24        12.43 o
  -6  15   3        122.85        134.36        14.53 o
  -5  15   3        544.92        493.40        46.74 o
  -4  15   3        265.78        287.13        14.71 o
  -3  15   3        150.83        166.33        14.89 o
  -2  15   3         94.17        102.00        11.44 o
  -1  15   3        382.14        349.19        33.69 o
   0  15   3        386.93        345.49        23.44 o
   1  15   3        218.18        240.26        18.48 o
   2  15   3        183.27        187.14        16.46 o
   3  15   3        138.67        122.54        13.66 o
   4  15   3        289.03        267.46        20.33 o
   5  15   3         31.71         28.98         6.81 o
   6  15   3         29.13         24.98         4.49 o
   7  15   3         56.41         57.40         7.01 o
  -8  16   3        289.94        273.49        17.05 o
  -7  16   3         24.30         21.86         7.68 o
  -6  16   3        454.02        414.08        26.36 o
  -5  16   3        295.95        297.70        24.66 o
  -4  16   3        377.36        374.09        17.30 o
  -3  16   3         26.70         34.58         7.56 o
  -2  16   3        848.20        951.62        45.05 o
  -1  16   3        260.75        291.85        21.95 o
   0  16   3        139.95        129.91        13.44 o
   1  16   3        342.96        329.02        22.67 o
   2  16   3        135.88        127.95        13.85 o
   3  16   3         22.24         18.78         7.21 o
   4  16   3        591.64        563.48        31.69 o
   5  16   3         84.64         90.11        10.99 o
   6  16   3         88.73         92.53         7.97 o
  -8  17   3         23.81         31.59         5.69 o
  -7  17   3         43.52         36.54         7.79 o
  -6  17   3        363.18        338.61        22.67 o
  -5  17   3        581.47        549.83        31.49 o
  -4  17   3        237.60        260.38        23.65 o
  -3  17   3        414.31        414.09        25.90 o
  -2  17   3       1863.92       2062.67        82.58 o
  -1  17   3        168.67        192.39        16.76 o
   0  17   3        283.05        285.63        20.83 o
   1  17   3         23.99         18.73         7.26 o
   2  17   3        197.64        202.30        17.90 o
   3  17   3          5.20          6.21         6.46 o
   4  17   3       1087.17       1148.07        51.59 o
   5  17   3        231.90        239.10        12.40 o
   6  17   3         28.27         31.39         4.16 o
  -7  18   3         15.76         11.87         5.49 o
  -6  18   3        240.32        231.48        17.37 o
  -5  18   3        312.21        288.87        20.55 o
  -4  18   3        409.19        388.53        24.66 o
  -3  18   3        191.90        205.23        17.05 o
  -2  18   3       1215.54       1301.91        57.23 o
  -1  18   3        107.49        124.54        13.59 o
   0  18   3        822.14        872.48        30.45 o
   1  18   3        132.14        142.91        14.77 o
   2  18   3         39.43         40.28         9.05 o
   3  18   3        119.82        115.23        13.46 o
   4  18   3        223.75        231.47        18.07 o
   5  18   3         32.87         38.76         5.26 o
   6  18   3         42.49         46.44         7.08 o
  -7  19   3         37.62         51.18         6.92 o
  -6  19   3        316.67        314.91        19.68 o
  -5  19   3        147.73        150.41        13.88 o
  -4  19   3         55.09         50.57         8.43 o
  -3  19   3         10.13          4.55         4.46 o
  -2  19   3         21.76         23.50         6.05 o
  -1  19   3        377.26        382.47        24.68 o
   0  19   3        311.83        308.48        15.55 o
   1  19   3        239.91        219.54        18.55 o
   2  19   3        141.60        131.63        14.41 o
   3  19   3        116.40         91.16         7.98 o
   4  19   3         47.13         43.89         5.74 o
   5  19   3         81.31         79.37         6.34 o
  -6  20   3        111.87        110.21        10.23 o
  -5  20   3        114.84         99.93        10.54 o
  -2  20   3        102.09        113.68        12.34 o
  -1  20   3          1.20          0.19         4.39 o
   0  20   3        865.84        832.80        41.01 o
   1  20   3        108.92         95.79         8.58 o
   2  20   3        139.87        153.84        15.25 o
   3  20   3        140.38        146.71         9.49 o
   4  20   3        127.18        118.12         7.99 o
   5  20   3         47.31         48.02         4.58 o
  -6  21   3        137.40        137.35        10.17 o
  -5  21   3        146.45        145.41        11.66 o
  -1  21   3        428.65        429.68        25.37 o
   0  21   3        422.42        478.92        27.46 o
   1  21   3        263.02        276.52        13.99 o
   2  21   3        248.36        248.92        13.02 o
   3  21   3        208.51        232.79        17.24 o
   4  21   3        287.10        277.58        12.10 o
  -1  22   3        192.95        191.24        14.83 o
   0  22   3         53.18         57.94         8.48 o
   1  22   3         22.57         20.57         5.50 o
   2  22   3         93.39         96.48         9.45 o
   3  22   3         51.13         54.55         5.51 o
   4  22   3         50.55         48.02         6.17 o
   0  23   3          0.11          1.77         3.84 o
   1  23   3        111.68        109.59        10.43 o
   2  23   3        165.29        178.28        12.99 o
   3  23   3        144.92        144.94        10.65 o
   2  24   3        186.99        175.88        11.24 o
  -1 -25   4        147.35        145.53         9.94 o
  -3 -24   4        157.22        169.15         8.18 o
  -2 -24   4        205.39        219.12         9.98 o
  -1 -24   4        183.50        179.96         9.01 o
   0 -24   4        124.43        120.56         6.94 o
   1 -24   4         97.03         98.34         8.75 o
  -4 -23   4         98.68         89.21         4.91 o
  -3 -23   4        258.12        282.95        12.33 o
  -2 -23   4         40.27         52.96         5.56 o
  -1 -23   4         98.42         93.33         7.14 o
   0 -23   4         89.67         91.20         6.85 o
   1 -23   4        140.98        155.33        12.44 o
   2 -23   4         15.30         19.37         5.00 o
   3 -23   4          3.98          4.38         3.46 o
  -5 -22   4        162.28        163.15         6.87 o
  -4 -22   4         62.44         71.62         4.43 o
  -3 -22   4         67.17         76.02         5.56 o
  -2 -22   4         76.20         68.27         6.78 o
  -1 -22   4         21.36         17.33         4.25 o
   0 -22   4         21.94         24.82         4.55 o
   1 -22   4         41.95         58.38         8.85 o
   2 -22   4         48.79         50.59         7.72 o
   3 -22   4        317.46        373.88        19.62 o
  -6 -21   4        275.32        280.19         9.32 o
  -5 -21   4        133.80        144.86         7.32 o
  -4 -21   4        214.39        224.60         9.92 o
  -3 -21   4         18.14         22.31         3.57 o
  -2 -21   4        188.74        187.56        11.34 o
  -1 -21   4        349.09        395.53        17.37 o
   0 -21   4        228.62        246.62        13.02 o
   1 -21   4         71.32         74.65         7.02 o
   2 -21   4         81.87         79.46        10.10 o
   3 -21   4        100.59        119.51        11.22 o
   4 -21   4         44.89         44.72         5.74 o
  -6 -20   4        125.48        132.72         6.69 o
  -5 -20   4         44.77         39.14         4.65 o
  -4 -20   4        130.01        127.95         7.87 o
  -3 -20   4         93.88         99.69         7.22 o
  -2 -20   4        508.48        537.56        15.42 o
  -1 -20   4        497.49        563.96        22.31 o
   0 -20   4        357.70        404.02        17.86 o
   1 -20   4        376.30        394.98        17.38 o
   2 -20   4        541.91        542.85        29.81 o
   3 -20   4        333.50        369.88        22.13 o
   4 -20   4         40.86         46.48         5.14 o
  -7 -19   4        193.24        193.46         7.48 o
  -6 -19   4         45.63         52.73         4.92 o
  -5 -19   4         40.98         45.71         5.19 o
  -4 -19   4          5.70          7.35         3.92 o
  -3 -19   4        321.86        328.65        14.51 o
  -2 -19   4        151.14        174.20        15.47 o
  -1 -19   4        550.95        548.55        22.25 o
   0 -19   4        189.89        219.29        12.87 o
   1 -19   4        134.16        122.50        13.96 o
   2 -19   4        278.67        266.39        20.08 o
   3 -19   4        308.86        302.62        20.85 o
   4 -19   4        215.11        234.94        16.43 o
   5 -19   4         19.17         18.29         4.97 o
  -7 -18   4         55.12         55.05         4.54 o
  -6 -18   4         39.22         39.23         4.82 o
  -5 -18   4         10.87          8.63         3.99 o
  -4 -18   4         56.19         50.55         5.70 o
  -3 -18   4        433.47        393.28        15.03 o
  -2 -18   4        121.90        137.28         8.80 o
  -1 -18   4       1107.61       1116.21        25.92 o
   0 -18   4        427.36        489.19        44.69 o
   1 -18   4         55.06         70.67        11.13 o
   2 -18   4        200.71        192.76        17.34 o
   3 -18   4        145.75        150.65        15.02 o
   4 -18   4        156.30        146.26        13.62 o
   5 -18   4         36.14         37.44         6.65 o
  -8 -17   4        382.43        385.74        13.76 o
  -7 -17   4        156.03        163.61         9.65 o
  -6 -17   4        497.69        456.82        21.29 o
  -5 -17   4          0.15          4.60         4.35 o
  -4 -17   4        405.52        406.12        15.40 o
  -3 -17   4        157.50        154.73         9.06 o
  -2 -17   4         61.14         65.41         6.08 o
  -1 -17   4        588.23        623.76        27.82 o
   0 -17   4        211.00        203.96        12.38 o
   1 -17   4        380.14        400.89        25.97 o
   2 -17   4        184.20        190.79        17.28 o
   3 -17   4         43.79         45.86         9.73 o
   4 -17   4        161.60        146.13        14.43 o
   5 -17   4         30.43         27.71         7.33 o
   6 -17   4         21.10         29.52         5.19 o
  -8 -16   4         66.49         61.37         5.29 o
  -7 -16   4         99.54         93.73         7.85 o
  -6 -16   4        174.80        169.31        11.34 o
  -5 -16   4         78.32         75.06         9.75 o
  -4 -16   4         87.72         83.27         8.40 o
  -3 -16   4         84.56         76.37         9.45 o
  -2 -16   4        686.18        681.38        24.03 o
  -1 -16   4        138.53        126.85        12.12 o
   0 -16   4        570.25        579.06        32.61 o
   1 -16   4        165.59        178.17        16.76 o
   2 -16   4        461.86        427.32        27.04 o
   3 -16   4        434.55        372.97        24.93 o
   4 -16   4         25.30         21.89         7.08 o
   5 -16   4          0.71          2.16         4.22 o
   6 -16   4         27.62         30.09         5.94 o
  -8 -15   4         28.71         25.63         4.40 o
  -7 -15   4         40.91         37.62         5.91 o
  -6 -15   4         33.99         23.10         5.40 o
  -5 -15   4          0.96          3.21         4.46 o
  -4 -15   4        352.89        348.14        17.02 o
  -3 -15   4       1194.54       1162.45        37.60 o
  -2 -15   4       1345.16       1352.40        39.01 o
  -1 -15   4        193.05        178.10        11.32 o
   0 -15   4        308.20        319.46        12.85 o
   1 -15   4        138.38        148.14        14.80 o
   2 -15   4         87.20         87.43        11.67 o
   3 -15   4        869.79        876.80        43.27 o
   4 -15   4         59.16         42.67         8.71 o
   5 -15   4        475.57        443.01        30.10 o
   6 -15   4        225.49        213.18        14.85 o
  -9 -14   4         79.27         80.15         7.59 o
  -8 -14   4         91.16         87.93         7.26 o
  -7 -14   4        211.39        211.02        13.11 o
  -6 -14   4         12.33         17.45         5.53 o
  -5 -14   4        573.73        531.50        22.12 o
  -4 -14   4        244.08        230.00        13.34 o
  -3 -14   4       1613.47       1546.67       115.15 o
  -2 -14   4        882.67        859.34        25.79 o
  -1 -14   4        199.93        200.83        21.38 o
   0 -14   4         57.67         61.17         5.89 o
   1 -14   4         11.63         14.76         5.80 o
   2 -14   4        998.02        961.44        46.04 o
   3 -14   4        252.07        213.16        18.24 o
   4 -14   4        476.98        468.06        28.30 o
   5 -14   4         50.79         47.50         6.48 o
   6 -14   4         42.63         41.03         7.65 o
   7 -14   4         72.14         72.60         7.01 o
  -9 -13   4         47.52         46.40         4.49 o
  -8 -13   4        126.29        123.02         8.91 o
  -7 -13   4         73.08         66.31         7.56 o
  -6 -13   4        244.69        218.61        13.29 o
  -5 -13   4         65.58         57.92         7.28 o
  -4 -13   4        824.76        769.83        76.71 o
  -3 -13   4        274.94        234.82        19.00 o
  -2 -13   4        110.67         95.41        11.45 o
  -1 -13   4        123.08        108.02         9.67 o
   0 -13   4         90.23         91.91        16.33 o
   1 -13   4        153.92        137.51        11.20 o
   2 -13   4        109.62         88.80        11.29 o
   3 -13   4        393.82        349.72        23.79 o
   4 -13   4        376.44        338.55        23.36 o
   5 -13   4         99.28         82.73         7.99 o
   6 -13   4          6.56          7.76         6.25 o
   7 -13   4         63.77         68.29         7.50 o
  -9 -12   4         59.31         59.79         5.38 o
  -8 -12   4        254.40        228.52        12.57 o
  -7 -12   4         96.97         90.81        10.21 o
  -6 -12   4        308.20        295.48        15.67 o
  -5 -12   4         24.05         22.91         4.92 o
  -4 -12   4        326.58        319.59        18.36 o
  -3 -12   4        292.87        237.65        33.70 o
  -2 -12   4        121.87        126.07        12.80 o
  -1 -12   4        156.76        163.45        13.64 o
   0 -12   4        283.82        268.79        26.91 o
   1 -12   4        468.57        393.16        34.27 o
   2 -12   4       1686.46       1516.91        63.73 o
   3 -12   4       1533.13       1389.30        60.26 o
   4 -12   4         93.62         95.01        12.17 o
   5 -12   4        425.41        366.93        17.11 o
   6 -12   4         21.56         18.10         7.64 o
   7 -12   4          7.17          5.96         4.41 o
  -9 -11   4         94.30        100.51         7.31 o
  -8 -11   4        367.18        372.82        26.54 o
  -7 -11   4         97.15         92.11        12.17 o
  -6 -11   4        113.84        106.14        12.80 o
  -5 -11   4        183.80        175.43        15.82 o
  -4 -11   4         23.62         13.39         5.57 o
  -3 -11   4        433.55        395.98        27.80 o
  -2 -11   4        761.59        730.39        38.82 o
  -1 -11   4        923.27        895.34        34.94 o
   0 -11   4        720.65        666.29        40.41 o
   1 -11   4        458.46        415.99        34.17 o
   2 -11   4        957.90        839.40        53.95 o
   3 -11   4        818.38        740.34        37.68 o
   4 -11   4       1440.93       1299.91        57.25 o
   5 -11   4       1446.33       1342.17        47.34 o
   6 -11   4        129.36        122.05        13.02 o
   7 -11   4        135.63        136.31        11.76 o
  -9 -10   4         25.26         21.77         4.28 o
  -8 -10   4        123.70        111.07        12.82 o
  -7 -10   4        130.66        129.45        14.26 o
  -6 -10   4        123.87        122.69        13.62 o
  -5 -10   4         84.02         73.79        10.18 o
  -4 -10   4         46.64         44.82        14.16 o
  -3 -10   4        440.35        346.22        21.09 o
  -2 -10   4        507.88        457.51        25.25 o
  -1 -10   4        673.21        681.65        36.35 o
   0 -10   4        296.96        280.64        17.38 o
   1 -10   4        420.72        362.72        31.00 o
   2 -10   4        194.91        183.79        22.65 o
   3 -10   4       1492.08       1424.10        42.44 o
   4 -10   4        177.93        172.07        22.55 o
   5 -10   4        387.68        399.52        18.93 o
   6 -10   4         20.15         14.28         7.41 o
   7 -10   4         95.39         91.00        10.25 o
 -10  -9   4         40.43         27.62         5.03 o
  -9  -9   4         34.11         39.65         5.66 o
  -8  -9   4         95.49         81.38        11.40 o
  -7  -9   4        128.62        138.47        14.68 o
  -6  -9   4        370.49        356.33        23.64 o
  -5  -9   4       1287.91       1221.79       147.20 o
  -4  -9   4        132.47        112.70        12.85 o
  -3  -9   4         38.19         22.88         6.29 o
  -2  -9   4        226.60        205.69        12.73 o
  -1  -9   4        150.40        133.55        11.76 o
   0  -9   4        827.06        801.18        47.97 o
   1  -9   4        187.57        182.02        20.80 o
   2  -9   4       2331.67       2285.05       103.16 o
   3  -9   4         82.49         64.14        13.30 o
   4  -9   4        141.06        147.34        15.44 o
   5  -9   4        930.58        848.10        29.53 o
   6  -9   4        152.86        145.80        14.61 o
   7  -9   4        628.89        602.74        30.31 o
 -10  -8   4        242.80        226.31        14.06 o
  -9  -8   4         34.45         24.72         7.27 o
  -8  -8   4        125.53        149.46        15.19 o
  -7  -8   4        271.13        272.53        20.67 o
  -6  -8   4         23.48         28.05         5.37 o
  -5  -8   4         95.83         93.17        11.50 o
  -4  -8   4         73.60         84.40         8.55 o
  -3  -8   4        468.93        467.16        18.84 o
  -2  -8   4         20.91         25.03         3.84 o
  -1  -8   4       1055.00       1187.70        33.05 o
   0  -8   4       1169.69       1210.26        32.31 o
   1  -8   4       1062.03       1070.35        53.56 o
   2  -8   4        271.24        294.86        37.64 o
   3  -8   4        179.07        129.67        18.10 o
   4  -8   4        268.42        253.98        10.92 o
   5  -8   4        175.34        156.02        10.69 o
   6  -8   4        341.34        308.44        21.89 o
   7  -8   4        130.46        131.84         8.37 o
   8  -8   4         55.40         51.49         6.47 o
 -10  -7   4         15.49         11.33         3.00 o
  -9  -7   4        120.43        107.05        12.25 o
  -8  -7   4        178.93        207.95        17.89 o
  -7  -7   4        515.84        504.06        29.65 o
  -6  -7   4        443.10        438.12        18.74 o
  -5  -7   4       1273.56       1319.02        49.48 o
  -4  -7   4       7912.58       8106.30       204.94 o
  -3  -7   4       2128.16       2381.90        87.81 o
  -2  -7   4        562.77        591.91        17.38 o
  -1  -7   4       2057.33       2305.85        46.10 o
   0  -7   4        212.31        227.14         8.36 o
   1  -7   4       1098.93       1111.39        40.26 o
   2  -7   4        839.77        948.28        47.77 o
   3  -7   4        205.13        210.04        16.70 o
   4  -7   4        438.01        426.01        14.72 o
   5  -7   4        248.33        237.50        18.94 o
   6  -7   4        285.81        286.49        20.99 o
   7  -7   4        160.82        158.26        14.52 o
   8  -7   4         97.84         80.08         8.23 o
 -10  -6   4         48.42         47.80         5.93 o
  -9  -6   4         60.79         59.01         9.69 o
  -8  -6   4        248.15        253.82        20.02 o
  -7  -6   4        163.28        169.06        11.37 o
  -6  -6   4         28.31         29.43         4.19 o
  -5  -6   4        481.92        536.14        27.39 o
  -4  -6   4       5299.64       5342.26       621.66 o
  -3  -6   4        192.79        238.12        12.25 o
  -2  -6   4        780.46        786.04        23.80 o
  -1  -6   4       1954.56       2083.74        41.83 o
   0  -6   4         14.27         19.60         3.29 o
   1  -6   4        204.68        189.85        13.78 o
   2  -6   4         70.88         75.17        10.23 o
   3  -6   4        204.17        177.35        15.05 o
   4  -6   4        290.49        272.09        11.12 o
   5  -6   4        780.71        797.56        40.26 o
   6  -6   4        194.25        200.63        17.35 o
   7  -6   4         68.03         64.82        10.14 o
   8  -6   4         76.09         90.89         9.02 o
 -10  -5   4        241.92        235.38        15.67 o
  -9  -5   4         27.78         28.24         7.79 o
  -8  -5   4        181.43        191.40        17.33 o
  -7  -5   4         85.57         79.08         7.74 o
  -6  -5   4        134.10        141.49        20.42 o
  -5  -5   4        381.45        393.95        22.38 o
  -4  -5   4       2470.34       2743.75        79.12 o
  -3  -5   4        383.97        443.76        17.04 o
  -2  -5   4        231.32        224.86         9.25 o
  -1  -5   4        547.52        556.61        15.32 o
   0  -5   4        526.85        546.16        15.65 o
   1  -5   4         49.60         39.71         6.99 o
   2  -5   4        210.78        230.98        16.01 o
   3  -5   4         41.56         38.94         7.33 o
   4  -5   4        333.26        319.58        15.32 o
   5  -5   4        359.62        338.80        22.97 o
   6  -5   4         28.64         37.66         8.37 o
   7  -5   4        184.10        175.13        15.56 o
   8  -5   4        176.80        180.11        19.95 o
 -10  -4   4         48.00         44.28         7.54 o
  -9  -4   4         43.02         45.19         9.15 o
  -8  -4   4        543.63        561.09        22.65 o
  -7  -4   4        146.94        162.06        10.93 o
  -6  -4   4        241.66        208.03        24.22 o
  -5  -4   4         38.16         33.68         8.49 o
  -4  -4   4       4680.60       5236.39       215.72 o
  -3  -4   4       3545.90       3879.20       109.81 o
  -2  -4   4       1213.79       1327.56        33.40 o
  -1  -4   4        427.11        478.37        13.39 o
   0  -4   4        894.26        882.56        28.31 o
   1  -4   4        329.44        317.94        17.51 o
   2  -4   4       1090.37       1143.53        64.41 o
   3  -4   4        164.62        188.59        14.95 o
   4  -4   4        386.71        377.47        36.35 o
   5  -4   4         77.00         86.22        11.00 o
   6  -4   4         80.66         74.38        10.73 o
   7  -4   4        416.68        421.60        25.64 o
   8  -4   4        191.51        172.20        13.05 o
 -10  -3   4         59.05         60.79         8.64 o
  -9  -3   4         46.22         43.35         9.12 o
  -8  -3   4        404.84        446.87        19.66 o
  -7  -3   4        158.38        162.20        10.91 o
  -6  -3   4        202.35        193.21        22.75 o
  -5  -3   4        225.94        220.18        22.34 o
  -4  -3   4        392.85        423.46        20.76 o
  -3  -3   4       2504.49       2763.53        75.29 o
  -2  -3   4       1011.20       1077.96        42.10 o
  -1  -3   4        350.39        348.72        10.04 o
   0  -3   4        152.58        128.25         8.47 o
   1  -3   4       1457.10       1539.75        48.89 o
   2  -3   4        760.42        779.57        31.56 o
   3  -3   4        193.54        206.22        15.47 o
   4  -3   4          1.12          1.27         5.26 o
   5  -3   4        113.97        126.93        13.58 o
   6  -3   4         63.85         47.22         9.68 o
   7  -3   4        164.45        163.30        15.32 o
   8  -3   4         32.54         37.36         7.06 o
 -10  -2   4        256.87        261.42        17.39 o
  -9  -2   4         65.08         65.03        10.82 o
  -8  -2   4        197.63        216.83        20.38 o
  -7  -2   4        265.67        274.00        19.67 o
  -6  -2   4        178.98        159.27        21.10 o
  -5  -2   4        376.56        434.33        32.12 o
  -4  -2   4        119.80        110.06        13.61 o
  -3  -2   4       1336.77       1582.21        47.05 o
  -2  -2   4        451.82        465.77        18.17 o
  -1  -2   4        379.23        346.19        17.25 o
   0  -2   4         60.04         81.22         6.90 o
   1  -2   4        648.34        623.13        25.69 o
   2  -2   4       3558.12       3712.33       192.99 o
   3  -2   4        158.14        140.52        20.45 o
   4  -2   4        952.95        959.86        62.64 o
   5  -2   4        522.89        552.98        30.90 o
   6  -2   4        209.59        204.66        17.66 o
   7  -2   4         14.22          3.85         6.83 o
   8  -2   4         54.86         54.64         5.93 o
 -10  -1   4        237.61        238.56        16.58 o
  -9  -1   4        181.02        178.92        16.09 o
  -8  -1   4        322.37        339.26        16.52 o
  -7  -1   4        268.93        275.05        14.32 o
  -6  -1   4         16.77         10.15         7.87 o
  -5  -1   4        858.31        797.18        46.43 o
  -4  -1   4          1.28          2.39         5.28 o
  -3  -1   4        626.68        604.71        31.09 o
  -2  -1   4        620.02        678.90        66.39 o
  -1  -1   4          0.80          2.02         4.22 o
   0  -1   4        380.60        360.10        14.42 o
   1  -1   4       1332.34       1498.26        63.27 o
   2  -1   4        447.33        478.67        41.86 o
   3  -1   4        298.75        352.61        32.74 o
   4  -1   4        177.78        203.05        26.71 o
   5  -1   4       1790.34       1717.88        70.74 o
   6  -1   4        573.42        560.70        31.82 o
   7  -1   4        187.83        215.30        17.66 o
   8  -1   4         60.05         65.45         5.94 o
 -10   0   4         83.03         79.96         6.47 o
  -9   0   4          8.60          3.98         6.52 o
  -8   0   4         30.38         30.26         6.92 o
  -7   0   4          0.88          1.67         3.59 o
  -6   0   4         29.35         18.00         8.23 o
  -5   0   4         28.58         26.63         8.80 o
  -4   0   4       1040.99       1270.28        58.29 o
  -3   0   4        840.21        877.93        40.27 o
  -2   0   4       2491.36       2489.32       178.40 o
  -1   0   4         16.43         21.90         5.20 o
   0   0   4        634.01        576.97        24.64 o
   1   0   4        915.21        914.06        49.12 o
   2   0   4          1.88         -2.41         6.84 o
   3   0   4         18.23         20.50         9.13 o
   4   0   4          6.26         -1.29         7.06 o
   5   0   4        209.06        209.73        24.96 o
   6   0   4         81.49         92.08        12.08 o
   7   0   4        113.06        117.62        13.45 o
   8   0   4         78.82         87.50         7.40 o
 -10   1   4        220.43        220.38        10.91 o
  -9   1   4        156.55        174.00        11.46 o
  -8   1   4        287.81        327.39        20.08 o
  -7   1   4        251.35        262.78        13.85 o
  -6   1   4         22.73         22.46         9.32 o
  -5   1   4        870.30       1002.96        53.97 o
  -4   1   4          0.78         -0.75         5.17 o
  -3   1   4        603.06        651.25        23.00 o
  -2   1   4        640.66        718.41        22.72 o
  -1   1   4          3.04          1.29         2.30 o
   0   1   4        341.65        354.72        17.02 o
   1   1   4       1294.71       1451.97        68.12 o
   2   1   4        457.44        435.62        33.53 o
   3   1   4        316.03        300.79        30.11 o
   4   1   4        178.37        169.28        24.12 o
   5   1   4       1780.55       1885.43        76.26 o
   6   1   4        543.77        552.27        31.40 o
   7   1   4        198.20        215.24        17.61 o
   8   1   4         60.08         66.68         8.29 o
 -10   2   4        262.16        262.75        19.87 o
  -9   2   4         79.60         78.67         8.06 o
  -8   2   4        221.27        236.69        13.34 o
  -7   2   4        292.58        288.75        21.20 o
  -6   2   4        161.30        193.95        22.97 o
  -5   2   4        363.50        417.20        31.25 o
  -4   2   4        117.52        105.00        13.08 o
  -3   2   4       1374.25       1684.31        60.80 o
  -2   2   4        484.17        523.46        14.73 o
  -1   2   4        420.13        410.24        15.15 o
   0   2   4         74.36         84.22         6.70 o
   1   2   4        673.53        630.14        25.93 o
   2   2   4       3552.31       3472.33       140.08 o
   3   2   4        211.40        154.20        20.99 o
   4   2   4        999.15        970.21        63.06 o
   5   2   4        588.59        602.37        32.60 o
   6   2   4        227.65        208.30        17.71 o
   7   2   4         12.85          5.43         6.63 o
   8   2   4         47.24         49.53         7.38 o
 -10   3   4         63.66         65.97         6.06 o
  -9   3   4         47.15         50.23         6.85 o
  -8   3   4        404.92        434.35        19.02 o
  -7   3   4        150.94        160.05        10.65 o
  -6   3   4        237.60        241.13        25.74 o
  -5   3   4        210.54        241.11        23.00 o
  -4   3   4        341.39        399.76        18.73 o
  -3   3   4       2401.91       2849.17        75.87 o
  -2   3   4       1055.55       1104.37        25.76 o
  -1   3   4        317.98        332.46        12.27 o
   0   3   4        163.16        152.29         8.95 o
   1   3   4       1344.79       1456.48        46.93 o
   2   3   4        739.16        762.91        31.83 o
   3   3   4        207.11        223.14        25.38 o
   4   3   4          1.81          1.53         5.89 o
   5   3   4        102.85        112.61        12.64 o
   6   3   4         65.85         50.55         9.75 o
   7   3   4        149.04        149.99        10.30 o
   8   3   4         38.96         42.27         7.00 o
 -10   4   4         51.28         49.56         5.25 o
  -9   4   4         49.46         45.65         6.41 o
  -8   4   4        541.96        557.17        32.05 o
  -7   4   4        161.39        185.70        11.50 o
  -6   4   4        234.74        264.31        26.99 o
  -5   4   4         37.68         27.58         9.09 o
  -4   4   4       4728.58       5439.15       138.45 o
  -3   4   4       3638.70       3960.70        91.63 o
  -2   4   4       1255.38       1284.40        32.53 o
  -1   4   4        524.66        551.32        27.58 o
   0   4   4        912.20        882.66        22.20 o
   1   4   4        338.89        349.62        18.56 o
   2   4   4       1064.12       1069.81        40.28 o
   3   4   4        150.51        149.29        20.60 o
   4   4   4        365.03        325.98        33.74 o
   5   4   4         72.28         91.18         7.97 o
   6   4   4         67.44         55.66         9.83 o
   7   4   4        419.07        405.28        17.53 o
   8   4   4        174.04        184.39         9.76 o
 -10   5   4        225.51        223.17        13.55 o
  -9   5   4         25.73         25.02         5.57 o
  -8   5   4        191.53        167.44        11.63 o
  -7   5   4         82.58         88.99         8.44 o
  -6   5   4        131.37        181.11        22.86 o
  -5   5   4        390.00        425.70        32.33 o
  -4   5   4       2445.94       2927.45       115.64 o
  -3   5   4        356.26        416.85        29.71 o
  -2   5   4        217.70        219.42        10.65 o
  -1   5   4        606.07        613.82        19.80 o
   0   5   4        500.87        489.54        15.32 o
   1   5   4         52.68         38.66         6.72 o
   2   5   4        216.57        222.94        15.95 o
   3   5   4         37.02         39.59        11.45 o
   4   5   4        309.67        312.09        17.46 o
   5   5   4        301.56        308.63        15.12 o
   6   5   4         61.83         74.35         8.13 o
   7   5   4        186.48        185.67        15.71 o
   8   5   4        206.44        235.36        10.75 o
 -10   6   4         54.27         43.83         6.87 o
  -9   6   4         72.18         66.54         7.18 o
  -8   6   4        224.91        224.45        13.52 o
  -7   6   4        154.17        155.33        10.66 o
  -6   6   4         22.46         23.14         3.89 o
  -5   6   4        465.92        561.30        38.58 o
  -4   6   4       5295.96       5830.40       211.58 o
  -3   6   4        173.82        207.77        20.32 o
  -2   6   4        876.72        890.76        25.99 o
  -1   6   4       1957.74       2119.84        50.09 o
   0   6   4         14.56         19.82         3.72 o
   1   6   4        213.57        195.94        13.88 o
   2   6   4         41.01         57.43         8.61 o
   3   6   4        220.48        205.24        16.81 o
   4   6   4        271.72        278.13        13.78 o
   5   6   4        806.51        792.36        23.03 o
   6   6   4        178.75        190.94         9.53 o
   7   6   4         68.56         69.96        10.44 o
   8   6   4         79.25         85.15         6.06 o
 -10   7   4         13.49         13.81         4.70 o
  -9   7   4        115.37        115.81         9.20 o
  -8   7   4        196.92        223.42        26.01 o
  -7   7   4        516.80        520.26        28.56 o
  -6   7   4        473.04        463.63        19.15 o
  -5   7   4       1276.98       1443.19        72.52 o
  -4   7   4       7918.86       8517.27       304.25 o
  -3   7   4       2107.87       2451.21       101.15 o
  -2   7   4        551.45        597.89        35.51 o
  -1   7   4       2021.67       2235.64        57.59 o
   0   7   4        254.71        260.61        10.96 o
   1   7   4        998.89       1139.49        40.73 o
   2   7   4        919.75       1081.86        82.12 o
   3   7   4        209.49        212.55        17.32 o
   4   7   4        430.30        456.67        19.02 o
   5   7   4        239.92        233.91        13.37 o
   6   7   4        297.33        288.89        14.48 o
   7   7   4        168.56        167.66        14.91 o
   8   7   4        105.10         83.20         6.91 o
 -10   8   4        233.85        218.84        13.63 o
  -9   8   4         31.99         26.38         7.84 o
  -8   8   4        123.60        137.85        11.91 o
  -7   8   4        242.11        253.74        11.49 o
  -6   8   4         27.23         20.23         4.51 o
  -5   8   4        103.66         97.03        15.89 o
  -3   8   4        511.62        537.96        34.37 o
  -2   8   4         35.77         38.06         8.34 o
  -1   8   4       1145.73       1333.03        50.17 o
   0   8   4       1140.86       1208.16        39.03 o
   1   8   4       1065.82       1027.50        51.52 o
   2   8   4        211.08        240.42        17.35 o
   3   8   4        131.78        122.64        19.31 o
   4   8   4        235.92        254.05        19.31 o
   5   8   4        142.69        140.22        14.46 o
   6   8   4        336.81        311.35        15.16 o
   7   8   4        140.26        127.10         8.92 o
   8   8   4         64.34         61.17         6.89 o
  -9   9   4         39.66         34.19         7.65 o
  -8   9   4         90.26        102.00        11.00 o
  -7   9   4        142.80        149.45         9.41 o
  -6   9   4        368.84        385.39        14.33 o
  -5   9   4       1292.77       1326.87        70.71 o
  -1   9   4        119.46        109.61        10.88 o
   0   9   4        813.35        846.81        33.94 o
   1   9   4        199.14        180.44        14.38 o
   2   9   4       2377.26       2234.03       102.03 o
   3   9   4         81.16         57.12        13.97 o
   4   9   4        163.71        152.95        15.08 o
   5   9   4        938.31        864.31        42.79 o
   6   9   4        150.28        139.24         8.04 o
   7   9   4        594.91        590.24        16.76 o
  -9  10   4         32.61         35.27         7.67 o
  -8  10   4        130.05        123.85        14.41 o
  -7  10   4        137.76        130.17         8.19 o
  -6  10   4        121.09        133.19         8.03 o
  -5  10   4        102.89         90.07         5.84 o
  -1  10   4        691.87        680.20        30.27 o
   0  10   4        302.07        254.71        17.25 o
   1  10   4        394.66        344.10        33.57 o
   2  10   4        188.33        129.23        19.49 o
   3  10   4       1502.21       1408.51        66.65 o
   4  10   4        163.85        159.91        10.74 o
   5  10   4        408.09        406.15        41.13 o
   6  10   4         16.13         19.52         3.90 o
   7  10   4         96.52         99.70         5.76 o
  -9  11   4         79.11         76.88         9.88 o
  -8  11   4        392.94        384.81        25.32 o
  -7  11   4         86.74         88.67         8.29 o
  -6  11   4        130.75        132.77        14.59 o
  -5  11   4        139.28        148.03        10.34 o
  -1  11   4        864.52        902.09        37.24 o
   0  11   4        676.49        625.31        29.75 o
   1  11   4        450.26        387.96        22.83 o
   2  11   4        906.29        904.11        57.01 o
   3  11   4        837.20        757.01        35.44 o
   4  11   4       1422.68       1449.12       145.62 o
   5  11   4       1439.19       1422.21       147.72 o
   6  11   4        126.11        132.61         7.51 o
   7  11   4        131.32        134.63         7.95 o
  -9  12   4         66.71         65.55         8.63 o
  -8  12   4        244.01        227.85        18.49 o
  -7  12   4        110.83         89.47         8.17 o
  -6  12   4        290.52        290.01        22.09 o
  -5  12   4         25.62         29.70         5.28 o
  -4  12   4        333.86        331.25        22.25 o
  -2  12   4        122.20        113.94        17.72 o
  -1  12   4        176.45        179.31        15.33 o
   0  12   4        345.88        303.09        20.21 o
   1  12   4        460.19        358.43        38.18 o
   2  12   4       1698.01       1544.56        45.71 o
   3  12   4       1534.19       1456.86        66.33 o
   4  12   4         88.46         89.28         8.30 o
   5  12   4        456.17        399.02        30.48 o
   6  12   4         26.92         18.03         4.85 o
   7  12   4          6.92          9.35         4.29 o
  -9  13   4         47.20         49.46         7.13 o
  -8  13   4        147.04        113.76        12.74 o
  -7  13   4         90.27         84.74         7.80 o
  -6  13   4        236.02        212.08        18.43 o
  -5  13   4         43.56         54.83         6.70 o
  -4  13   4        754.79        785.85        27.76 o
  -2  13   4        118.71        108.83        17.56 o
  -1  13   4         98.29        138.86        14.24 o
   0  13   4         62.78         52.24        16.35 o
   1  13   4        155.18        124.85        27.08 o
   2  13   4        110.91         99.34        11.80 o
   3  13   4        381.22        347.81        16.68 o
   4  13   4        377.62        365.64        31.52 o
   5  13   4         86.81         85.83         8.27 o
   6  13   4         10.88         10.79         4.28 o
   7  13   4         71.22         76.11         7.44 o
  -9  14   4         74.17         81.94         8.02 o
  -8  14   4         92.00         75.97        10.21 o
  -7  14   4        215.81        181.68        16.60 o
  -6  14   4          9.11          7.44         6.67 o
  -5  14   4        573.27        571.79        22.93 o
  -4  14   4        240.48        240.06        13.32 o
  -3  14   4       1713.53       1626.37        68.16 o
  -2  14   4        838.79        744.34        30.63 o
  -1  14   4        266.94        232.29        13.72 o
   0  14   4         39.93         54.81         7.61 o
   1  14   4         13.25         11.68         3.30 o
   2  14   4        990.13        884.42        43.33 o
   3  14   4        255.72        225.18        18.30 o
   4  14   4        474.50        478.80        20.27 o
   5  14   4         54.67         56.96         7.20 o
   6  14   4         34.88         31.62         6.89 o
  -8  15   4         28.70         25.44         6.50 o
  -7  15   4         46.43         43.19         9.04 o
  -6  15   4         40.40         27.35         7.92 o
  -5  15   4          1.26          1.52         3.41 o
  -4  15   4        352.77        345.20        23.76 o
  -3  15   4       1146.69       1119.41        51.39 o
  -2  15   4       1432.14       1448.35        62.49 o
  -1  15   4        149.75        144.04        14.48 o
   0  15   4        358.19        352.40        23.34 o
   1  15   4        138.49        126.72        11.80 o
   2  15   4         93.83         79.94        11.22 o
   3  15   4        882.52        898.25        43.77 o
   4  15   4         56.04         54.60         6.70 o
   5  15   4        457.14        493.58        28.40 o
   6  15   4        215.79        238.81        15.91 o
  -8  16   4         72.69         68.53         8.13 o
  -7  16   4         86.53         75.52        10.18 o
  -6  16   4        166.78        161.02        15.33 o
  -5  16   4         66.34         80.38         7.85 o
  -4  16   4         85.83         90.56        11.78 o
  -3  16   4         97.14         99.63        11.96 o
  -2  16   4        662.05        631.17        34.47 o
  -1  16   4        151.11        129.63        13.93 o
   0  16   4        546.85        537.31        31.02 o
   1  16   4        155.34        161.10        15.59 o
   2  16   4        462.76        437.70        34.02 o
   3  16   4        460.85        436.51        19.06 o
   4  16   4         15.92         17.08         4.62 o
   5  16   4          1.93          1.25         5.37 o
   6  16   4         23.66         32.19         6.10 o
  -8  17   4        364.38        375.44        19.13 o
  -7  17   4        171.62        166.57        13.66 o
  -6  17   4        481.24        446.26        25.95 o
  -5  17   4          3.42          3.62         3.18 o
  -4  17   4        377.90        400.13        25.73 o
  -3  17   4        138.56        150.93        14.95 o
  -2  17   4         61.93         74.48        10.61 o
  -1  17   4        568.72        622.64        34.36 o
   0  17   4        203.54        196.81        14.99 o
   1  17   4        327.46        350.79        23.81 o
   2  17   4        216.41        211.18        12.49 o
   3  17   4         51.13         45.41         6.34 o
   4  17   4        158.08        153.75        10.00 o
   5  17   4         28.38         36.72         4.92 o
   6  17   4         19.20         20.52         4.54 o
  -7  18   4         61.05         62.51         7.87 o
  -6  18   4         46.61         49.54         5.61 o
  -5  18   4          7.48          5.84         3.37 o
  -4  18   4         37.36         45.88         8.56 o
  -3  18   4        470.90        462.51        28.04 o
  -2  18   4        130.36        120.22        13.36 o
  -1  18   4       1203.73       1186.67        54.03 o
   0  18   4        426.27        445.15        32.89 o
   1  18   4         58.73         69.27        11.02 o
   2  18   4        167.58        183.94        13.54 o
   3  18   4        192.38        174.04        10.91 o
   4  18   4        169.12        150.42         9.52 o
   5  18   4         48.74         45.32         4.59 o
  -7  19   4        196.13        193.98        12.52 o
  -6  19   4         49.30         55.49         5.33 o
  -5  19   4         39.92         32.78         4.65 o
  -4  19   4          7.88          6.88         4.73 o
  -3  19   4        295.61        307.81        21.41 o
  -2  19   4        176.67        194.92        16.78 o
  -1  19   4        486.97        510.58        30.05 o
   0  19   4        184.64        171.07        16.09 o
   1  19   4        116.40        118.37         9.43 o
   2  19   4        284.12        275.93        20.47 o
   3  19   4        317.93        311.54        14.34 o
   4  19   4        228.05        256.21        11.91 o
   5  19   4          6.63          6.65         3.83 o
  -6  20   4        130.10        128.22        10.23 o
  -4  20   4        124.30        134.39        12.40 o
  -3  20   4        101.71         96.32        11.30 o
  -2  20   4        522.12        600.38        32.38 o
  -1  20   4        538.13        580.56        32.05 o
   0  20   4        345.85        345.39        23.20 o
   1  20   4        357.38        407.92        25.36 o
   2  20   4        535.83        535.96        20.98 o
   3  20   4        341.43        361.65        14.94 o
   4  20   4         38.01         41.75         4.48 o
  -3  21   4         19.43         20.49         5.71 o
  -2  21   4        179.91        193.49        15.84 o
  -1  21   4        330.37        371.68        23.33 o
   0  21   4        208.07        224.05        17.56 o
   1  21   4         69.28         73.64         9.89 o
   2  21   4         67.85         90.70        10.67 o
   3  21   4         95.07        107.53        10.47 o
   4  21   4         42.30         44.74         6.22 o
  -2  22   4         69.52         82.96         9.49 o
  -1  22   4         19.49         12.25         4.74 o
   0  22   4         24.04         21.87         5.89 o
   1  22   4         45.84         55.44         8.11 o
   2  22   4         38.95         36.72         6.82 o
   3  22   4        337.75        361.15        19.47 o
  -2  23   4         36.30         45.79         6.62 o
  -1  23   4        112.60        111.27        10.37 o
   0  23   4         94.28         95.12         9.56 o
   1  23   4        151.06        147.60        11.92 o
   2  23   4         17.63         20.07         4.68 o
   0  24   4        134.38        129.92         9.94 o
   1  24   4         87.48         86.19         7.73 o
  -3 -24   5        129.19        130.20         9.44 o
  -2 -24   5         78.91         75.91         7.65 o
  -1 -24   5        169.18        175.71        11.83 o
   0 -24   5         25.27         27.54         4.90 o
  -4 -23   5         23.48         20.94         4.80 o
  -3 -23   5         26.55         31.90         5.96 o
  -2 -23   5        184.98        194.36        14.00 o
  -1 -23   5          0.38          1.42         4.53 o
   0 -23   5          3.68          3.75         4.35 o
   1 -23   5         10.62          6.25         4.32 o
   2 -23   5        180.73        178.08        11.20 o
  -5 -22   5        106.37        126.05         7.20 o
  -4 -22   5         70.84         76.79         5.89 o
  -3 -22   5        104.36        105.94         7.30 o
  -2 -22   5        422.57        459.06        25.21 o
  -1 -22   5         29.11         35.17         7.31 o
   0 -22   5        247.16        270.78        17.88 o
   1 -22   5          2.58          2.53         4.68 o
   2 -22   5        194.00        200.52        13.51 o
  -6 -21   5         93.75         95.67         6.04 o
  -5 -21   5         37.76         41.41         4.00 o
  -4 -21   5         84.83         97.03         6.19 o
  -3 -21   5         94.80        101.54         6.55 o
  -2 -21   5         26.73         18.31         7.03 o
  -1 -21   5         27.99         28.00         7.69 o
   0 -21   5         42.86         45.84         8.53 o
   1 -21   5         76.81         83.37        10.38 o
   2 -21   5         32.36         45.37         7.85 o
   3 -21   5          6.31          7.58         2.87 o
  -6 -20   5         57.45         53.21         4.13 o
  -5 -20   5         79.23         76.88         5.56 o
  -4 -20   5         86.99         88.95         6.44 o
  -3 -20   5        213.11        216.01         9.97 o
  -2 -20   5         67.46         67.00        10.69 o
  -1 -20   5         32.08         26.77         8.63 o
   0 -20   5         32.97         30.29         8.69 o
   1 -20   5         75.23         83.40        10.96 o
   2 -20   5        217.81        215.89        16.36 o
   3 -20   5        231.24        222.90        15.25 o
   4 -20   5         93.64         83.16         7.57 o
  -7 -19   5        139.53        149.87         7.82 o
  -6 -19   5        248.80        250.53         9.72 o
  -5 -19   5        464.79        469.85        15.45 o
  -4 -19   5        517.91        534.18        17.35 o
  -3 -19   5        138.60        147.49         8.52 o
  -2 -19   5        152.22        157.43         9.02 o
  -1 -19   5         49.29         47.42         9.99 o
   0 -19   5          0.45          0.39         6.56 o
   1 -19   5         69.66         71.20        10.61 o
   2 -19   5         92.17         83.92        11.18 o
   3 -19   5        215.11        216.54        16.05 o
   4 -19   5         76.88         78.47         5.90 o
  -7 -18   5        247.74        251.36         9.13 o
  -6 -18   5        112.67        119.87         7.10 o
  -5 -18   5         67.27         61.17         5.82 o
  -4 -18   5        154.72        147.79         8.62 o
  -3 -18   5         49.45         48.63         5.49 o
  -2 -18   5         23.81         34.77         6.98 o
  -1 -18   5        442.61        446.22        28.01 o
   0 -18   5        344.66        337.90        23.64 o
   1 -18   5         85.52         79.28        11.58 o
   2 -18   5        374.34        356.41        23.49 o
   3 -18   5          6.08          7.83         6.39 o
   4 -18   5        134.13        125.98         8.05 o
   5 -18   5         43.24         50.25         5.93 o
  -8 -17   5        216.07        226.02        13.56 o
  -7 -17   5        183.39        184.71         8.27 o
  -6 -17   5        221.98        210.05         9.82 o
  -5 -17   5         64.76         66.52         6.12 o
  -4 -17   5         30.89         27.51         4.75 o
  -3 -17   5        128.89        112.48         7.69 o
  -2 -17   5        501.05        486.07        22.37 o
  -1 -17   5         33.02         33.58         4.90 o
   0 -17   5        253.85        216.88        18.49 o
   1 -17   5        229.32        212.94        18.14 o
   2 -17   5          2.86          8.61         6.69 o
   3 -17   5        125.76        124.32        13.32 o
   4 -17   5         27.51         32.89         5.06 o
   5 -17   5          3.71          6.60         3.92 o
  -8 -16   5          4.96          3.31         2.28 o
  -7 -16   5          8.12          8.82         3.80 o
  -6 -16   5          4.70          1.20         3.78 o
  -5 -16   5        149.98        161.33        11.10 o
  -4 -16   5          2.27          1.58         3.41 o
  -3 -16   5          9.55          6.45         4.78 o
  -2 -16   5        391.08        364.02        14.01 o
  -1 -16   5        519.85        510.92        17.51 o
   0 -16   5        234.34        221.84        18.50 o
   1 -16   5        955.71        939.65        45.61 o
   2 -16   5        101.37        100.15        12.50 o
   3 -16   5        236.87        236.75        18.79 o
   4 -16   5         82.71         88.38         7.71 o
   5 -16   5         30.53         31.04         6.49 o
  -8 -15   5         61.26         50.67         6.68 o
  -7 -15   5         72.71         70.89         7.20 o
  -6 -15   5         90.63         84.80         8.25 o
  -5 -15   5        505.95        468.16        28.42 o
  -4 -15   5       1532.40       1477.02        62.25 o
  -3 -15   5        208.30        222.21        13.32 o
  -2 -15   5        788.34        714.45        26.79 o
  -1 -15   5        135.45        127.04         7.85 o
   0 -15   5        132.06        135.78        14.38 o
   1 -15   5        806.02        758.91        39.19 o
   2 -15   5        630.10        607.00        33.66 o
   3 -15   5        573.75        534.09        30.54 o
   4 -15   5        174.46        149.53        10.01 o
   5 -15   5         12.15          9.15         5.69 o
   6 -15   5          0.12         -1.97         3.63 o
  -8 -14   5          6.99          5.06         3.62 o
  -7 -14   5         67.71         56.28         6.82 o
  -6 -14   5         75.00         81.25         8.41 o
  -5 -14   5         60.10         60.03         7.13 o
  -4 -14   5        401.90        383.83        17.69 o
  -3 -14   5        101.22         73.82        10.94 o
  -2 -14   5        299.17        270.28        24.18 o
  -1 -14   5        345.40        359.92        11.69 o
   0 -14   5        152.26        133.98         9.58 o
   1 -14   5        235.49        235.79        18.80 o
   2 -14   5       1067.47       1009.11        47.65 o
   3 -14   5        245.04        240.02        19.15 o
   4 -14   5        282.34        269.47        13.86 o
   5 -14   5        101.47         84.59        10.37 o
   6 -14   5        340.09        385.15        20.00 o
  -9 -13   5          3.94          4.76         2.43 o
  -8 -13   5         90.53         84.64         9.67 o
  -7 -13   5        122.87        111.07         9.13 o
  -6 -13   5         41.46         37.82         6.09 o
  -5 -13   5         62.75         54.94         6.75 o
  -4 -13   5        217.08        184.05        17.21 o
  -3 -13   5        392.89        377.01        24.81 o
  -2 -13   5        244.80        256.63        17.11 o
  -1 -13   5        108.65        110.21         6.43 o
   0 -13   5         61.24         62.92         4.66 o
   1 -13   5         97.81         83.87        10.57 o
   2 -13   5       1101.28        993.44        47.10 o
   3 -13   5         95.06         90.79        11.73 o
   4 -13   5          4.34          3.26         3.87 o
   5 -13   5        191.57        206.14        16.30 o
   6 -13   5         40.10         32.18         6.40 o
  -9 -12   5          4.06          2.98         2.74 o
  -8 -12   5         14.15         14.74         4.67 o
  -7 -12   5        469.82        439.62        19.26 o
  -6 -12   5        263.41        245.57        15.08 o
  -5 -12   5         52.12         55.48         6.84 o
  -4 -12   5        145.31        129.43        13.91 o
  -3 -12   5         44.69         48.39         7.03 o
  -2 -12   5        527.72        427.94        24.88 o
  -1 -12   5        233.39        178.18        21.72 o
   0 -12   5         89.49         75.38        14.91 o
   1 -12   5       1560.68       1583.73        46.43 o
   2 -12   5        241.18        233.06        20.94 o
   3 -12   5         20.88         18.18         4.55 o
   4 -12   5         71.14         60.20         7.00 o
   5 -12   5         30.72         25.59         7.37 o
   6 -12   5         17.75         17.36         5.88 o
  -9 -11   5        191.71        186.74         9.77 o
  -8 -11   5         32.41         25.46         6.45 o
  -7 -11   5        342.54        342.45        16.78 o
  -6 -11   5        361.45        363.91        43.12 o
  -5 -11   5        355.37        313.00        17.55 o
  -4 -11   5        419.86        378.66        24.59 o
  -3 -11   5         75.80         55.19        12.81 o
  -2 -11   5        311.93        255.24        17.69 o
  -1 -11   5         14.82         13.23         7.27 o
   0 -11   5         23.91         16.86         8.54 o
   1 -11   5        337.88        300.08        29.81 o
   2 -11   5        156.33        174.03        10.78 o
   3 -11   5        516.69        536.01        49.29 o
   4 -11   5        231.28        211.33        10.03 o
   5 -11   5        345.42        342.19        22.54 o
   6 -11   5          0.32          4.07         5.47 o
   7 -11   5         51.25         61.36         6.60 o
  -9 -10   5         15.58         14.60         4.07 o
  -8 -10   5         26.25         27.27         5.72 o
  -7 -10   5        499.74        496.23        29.00 o
  -6 -10   5        664.92        750.74        38.21 o
  -5 -10   5          3.04         -2.97         4.26 o
  -4 -10   5        475.60        387.84        33.98 o
  -3 -10   5        300.84        238.68        24.74 o
  -2 -10   5        509.77        474.57        30.56 o
  -1 -10   5         21.69         22.42         7.99 o
   0 -10   5         20.00         22.08         7.98 o
   1 -10   5        344.77        320.32        30.48 o
   2 -10   5        309.06        286.24        14.05 o
   3 -10   5        509.14        545.22        21.68 o
   4 -10   5         17.20         24.15         4.11 o
   5 -10   5        380.25        359.97        23.38 o
   6 -10   5        226.86        234.00        17.00 o
   7 -10   5         39.89         44.22         6.26 o
  -9  -9   5         13.13          9.88         4.00 o
  -8  -9   5        323.39        271.66        19.78 o
  -7  -9   5        483.49        459.13        27.80 o
  -6  -9   5        265.51        276.57        20.26 o
  -5  -9   5        425.36        379.06        24.49 o
  -4  -9   5        386.61        316.92        30.26 o
  -3  -9   5         36.81         25.11         8.18 o
  -2  -9   5        383.22        377.13        20.70 o
  -1  -9   5         57.49         51.50        11.04 o
   0  -9   5        155.50        157.40        19.79 o
   1  -9   5        244.62        220.56        23.91 o
   2  -9   5        153.80        136.05        19.63 o
   3  -9   5       1106.88       1095.83        35.09 o
   4  -9   5        376.15        349.82        13.45 o
   5  -9   5        105.49         94.97        11.89 o
   6  -9   5         52.67         41.62         8.55 o
   7  -9   5        376.40        367.24        20.05 o
 -10  -8   5         96.72         88.25         8.12 o
  -9  -8   5         55.67         75.21         9.76 o
  -8  -8   5        156.05        153.22        14.67 o
  -7  -8   5        311.36        327.75        22.74 o
  -6  -8   5         61.22         68.08         7.35 o
  -5  -8   5        248.16        256.85        13.64 o
  -4  -8   5         16.41         22.48         6.37 o
  -3  -8   5        535.92        621.73        30.34 o
  -2  -8   5        111.35         71.03         7.11 o
  -1  -8   5       1319.95       1380.08        56.73 o
   0  -8   5       1448.24       1376.15        49.16 o
   1  -8   5        271.74        263.04        18.00 o
   2  -8   5        173.91        145.52        19.61 o
   3  -8   5        169.34        166.22        10.55 o
   4  -8   5         93.83         85.77         6.46 o
   5  -8   5        229.73        214.98        17.74 o
   6  -8   5        133.47        141.88        13.86 o
   7  -8   5        318.70        323.20        23.51 o
 -10  -7   5         83.66         96.84         6.37 o
  -9  -7   5        341.32        367.16        22.39 o
  -8  -7   5        207.91        208.14        17.49 o
  -7  -7   5        449.75        480.13        20.52 o
  -6  -7   5        244.83        272.98        14.23 o
  -5  -7   5        168.43        168.57        12.60 o
  -4  -7   5       1746.54       1788.21        66.36 o
  -3  -7   5         76.44         87.57        10.04 o
  -2  -7   5        350.94        382.58        16.56 o
  -1  -7   5        440.89        475.78        18.47 o
   0  -7   5        692.35        817.46        45.36 o
   1  -7   5         61.79         65.70         8.84 o
   2  -7   5         25.04         18.19         5.45 o
   3  -7   5         61.37         49.05         4.45 o
   4  -7   5       1029.69       1016.80        28.66 o
   5  -7   5         85.07         80.41        11.45 o
   6  -7   5        224.85        226.11        17.58 o
   7  -7   5        396.73        462.39        24.17 o
 -10  -6   5         48.17         54.53         5.16 o
  -9  -6   5        128.05        106.86        11.77 o
  -8  -6   5         52.73         58.80         9.85 o
  -7  -6   5        120.68        132.52        17.73 o
  -6  -6   5        779.89        876.26        29.80 o
  -5  -6   5        134.65        111.02        13.97 o
  -4  -6   5       1441.42       1435.91        41.27 o
  -3  -6   5       2454.38       2611.30       113.07 o
  -2  -6   5        192.09        181.40        10.80 o
  -1  -6   5        627.00        622.91        21.56 o
   0  -6   5       2332.13       2301.40        56.94 o
   1  -6   5        233.07        232.31        16.52 o
   2  -6   5        512.91        493.93        26.79 o
   3  -6   5       1169.77       1160.08        34.79 o
   4  -6   5       1299.89       1310.24        41.28 o
   5  -6   5        192.61        190.46        16.79 o
   6  -6   5         37.83         34.13         8.19 o
   7  -6   5         21.03         20.22         6.35 o
 -10  -5   5         52.06         59.54         7.62 o
  -9  -5   5          8.33         11.13         5.98 o
  -8  -5   5        154.29        150.99        10.72 o
  -7  -5   5        107.33        105.20         8.88 o
  -6  -5   5        755.36        846.83        60.89 o
  -5  -5   5        610.46        562.19        23.61 o
  -4  -5   5       5923.42       6184.24       131.84 o
  -3  -5   5        758.32        838.65        34.70 o
  -2  -5   5        854.02        833.21        32.26 o
  -1  -5   5        212.26        263.99        12.73 o
   0  -5   5        867.58        941.10        29.58 o
   1  -5   5        412.92        444.50        23.48 o
   2  -5   5         53.46         42.07         7.64 o
   3  -5   5       1187.50       1158.42        46.77 o
   4  -5   5        501.61        525.80        17.06 o
   5  -5   5        160.78        167.83        15.87 o
   6  -5   5        229.33        243.07        16.25 o
   7  -5   5        196.99        222.11        12.99 o
 -10  -4   5         11.30          6.08         4.35 o
  -9  -4   5         42.72         40.83         8.12 o
  -8  -4   5         66.95         58.43         9.01 o
  -7  -4   5         44.76         51.98         6.75 o
  -6  -4   5        266.04        287.07        16.69 o
  -5  -4   5        447.27        503.33        36.04 o
  -4  -4   5        414.28        456.26        21.43 o
  -3  -4   5        568.61        572.39        26.26 o
  -2  -4   5          9.23          9.78         4.17 o
  -1  -4   5        892.12        958.49        28.07 o
   0  -4   5        360.85        345.59        15.87 o
   1  -4   5        105.80        122.55        11.76 o
   2  -4   5        455.85        485.94        25.88 o
   3  -4   5        459.27        507.67        42.74 o
   4  -4   5       2091.84       2073.61        58.33 o
   5  -4   5        200.69        184.52        16.60 o
   6  -4   5         18.66         12.92         4.34 o
   7  -4   5         63.71         60.13         5.94 o
 -10  -3   5        677.88        639.63        20.97 o
  -9  -3   5         65.17         71.09        10.09 o
  -8  -3   5         17.99         16.95         4.73 o
  -7  -3   5         50.49         46.35         6.08 o
  -6  -3   5         57.23         51.79         7.17 o
  -5  -3   5        272.76        246.59        23.83 o
  -4  -3   5       1469.07       1611.64       131.18 o
  -3  -3   5        726.95        620.31        27.38 o
  -2  -3   5        889.85        987.73        53.18 o
  -1  -3   5        491.93        496.98        23.73 o
   0  -3   5       2388.30       2605.96        62.22 o
   1  -3   5        154.03        140.86        12.47 o
   2  -3   5        880.43        909.18        37.59 o
   3  -3   5         41.61         47.68        14.39 o
   4  -3   5        215.24        196.70        11.64 o
   5  -3   5        176.15        168.20        15.55 o
   6  -3   5        226.24        245.59        12.88 o
   7  -3   5         38.25         39.29         7.76 o
 -10  -2   5         32.84         35.39         4.75 o
  -9  -2   5         10.75         -2.07         6.24 o
  -8  -2   5        121.58        120.95        10.76 o
  -7  -2   5         63.67         73.87         7.33 o
  -6  -2   5        243.00        234.49        14.70 o
  -5  -2   5          0.33         -6.64         6.64 o
  -4  -2   5        158.06        180.23        22.23 o
  -3  -2   5        242.28        233.56        23.44 o
  -2  -2   5       1282.79       1166.70        59.32 o
  -1  -2   5        213.47        180.69        13.67 o
   0  -2   5       2872.55       2797.49        81.61 o
   1  -2   5       1063.12       1099.24        95.87 o
   2  -2   5        158.34        170.44        14.17 o
   3  -2   5          3.27          9.08         8.46 o
   4  -2   5        550.39        570.12        22.07 o
   5  -2   5        189.63        199.49        17.15 o
   6  -2   5         71.54         84.50        11.09 o
   7  -2   5        154.04        162.14        13.90 o
 -10  -1   5        810.19        834.80        30.01 o
  -9  -1   5         25.49         24.73         5.09 o
  -8  -1   5         44.35         48.96        13.74 o
  -7  -1   5         49.59         51.12         6.34 o
  -6  -1   5        555.91        595.00        42.82 o
  -5  -1   5        165.30        173.48        19.37 o
  -4  -1   5        637.19        716.86        69.75 o
  -3  -1   5        237.30        211.81        22.33 o
  -2  -1   5         32.23         42.51        11.32 o
  -1  -1   5        274.79        246.96        15.97 o
   0  -1   5       1561.27       1636.76        53.99 o
   1  -1   5       1604.35       1614.45        78.83 o
   2  -1   5        564.22        511.86        40.03 o
   3  -1   5        210.70        208.39        26.84 o
   4  -1   5        287.12        265.30        18.96 o
   5  -1   5        118.45        118.63         9.05 o
   6  -1   5        259.38        264.37        28.44 o
   7  -1   5         19.76         20.63         4.42 o
 -10   0   5         28.81         21.13         4.16 o
  -9   0   5        409.52        418.07        19.64 o
  -8   0   5         16.96         12.11         4.54 o
  -7   0   5          3.67          7.07         4.09 o
  -6   0   5        621.98        645.82        44.85 o
  -5   0   5        199.46        202.19        20.78 o
  -4   0   5        178.04        185.68        13.66 o
  -3   0   5        638.33        618.20        40.34 o
  -2   0   5          1.04          0.42         6.84 o
  -1   0   5        283.71        293.74        33.70 o
   0   0   5        634.34        658.34        29.12 o
   1   0   5        447.97        445.35        34.52 o
   2   0   5        110.93         85.10        16.44 o
   3   0   5         49.30         82.28        17.63 o
   4   0   5        180.33        188.98        13.13 o
   5   0   5        758.63        783.29        30.17 o
   6   0   5         50.29         74.13        10.66 o
   7   0   5        416.76        381.46        15.70 o
 -10   1   5        804.42        818.53        25.85 o
  -9   1   5         19.07         23.66         4.94 o
  -8   1   5         43.82         48.63         6.63 o
  -7   1   5         46.45         43.61         6.10 o
  -6   1   5        577.09        597.59        42.64 o
  -5   1   5        175.57        191.14        20.10 o
  -4   1   5        634.99        659.00        44.12 o
  -3   1   5        253.10        216.91        22.27 o
  -2   1   5         22.51         32.55        10.27 o
  -1   1   5        258.40        227.69        15.44 o
   0   1   5       1554.23       1589.72        52.94 o
   1   1   5       1628.51       1670.68        80.80 o
   2   1   5        581.24        527.45        40.55 o
   3   1   5        228.26        213.23        26.84 o
   4   1   5        255.10        259.66        13.14 o
   5   1   5        123.34        109.06         8.67 o
   6   1   5        253.28        234.28        18.36 o
   7   1   5          9.78          6.23         3.63 o
 -10   2   5         34.71         42.49         5.26 o
  -9   2   5         13.54         13.20         5.86 o
  -8   2   5        103.22        112.81         9.53 o
  -7   2   5         54.13         60.29         6.82 o
  -6   2   5        214.18        233.51        14.45 o
  -5   2   5          1.14          3.09         4.52 o
  -4   2   5        134.78        132.96        18.63 o
  -3   2   5        212.20        209.76        20.61 o
  -2   2   5       1304.02       1215.78        60.79 o
  -1   2   5        154.34        154.63         9.10 o
   0   2   5       3024.04       2879.37        87.34 o
   1   2   5       1129.28       1032.81        58.10 o
   2   2   5        189.12        164.98        21.13 o
   3   2   5          3.21          3.98         4.85 o
   4   2   5        559.40        581.92        21.86 o
   5   2   5        179.75        198.38        17.54 o
   6   2   5         65.54         74.79         7.39 o
   7   2   5        150.50        146.93         9.10 o
 -10   3   5        693.43        731.02        23.57 o
  -9   3   5         64.17         67.17         5.72 o
  -8   3   5         36.16         36.53         6.04 o
  -7   3   5         68.08         76.42         7.58 o
  -6   3   5         60.38         62.14         7.29 o
  -5   3   5        255.91        308.18        26.38 o
  -4   3   5       1483.88       1524.75        50.92 o
  -3   3   5        743.70        682.49        48.78 o
  -2   3   5        852.98       1011.36        36.80 o
  -1   3   5        500.96        541.21        27.10 o
   0   3   5       2309.57       2605.90        77.34 o
   1   3   5        136.24        134.33        12.18 o
   2   3   5        867.02        849.40        54.14 o
   3   3   5         45.61         63.45        14.57 o
   4   3   5        220.60        241.50        10.34 o
   5   3   5        179.32        179.33        11.02 o
   6   3   5        212.75        259.51        13.59 o
   7   3   5         25.78         32.63         4.98 o
 -10   4   5         12.98         10.65         3.43 o
  -9   4   5         45.68         41.08         6.36 o
  -8   4   5         57.25         67.40         7.24 o
  -7   4   5         37.55         35.14         5.60 o
  -6   4   5        261.32        282.93        16.40 o
  -5   4   5        469.60        526.23        36.36 o
  -4   4   5        422.86        481.23        24.19 o
  -3   4   5        509.53        567.63        25.91 o
  -2   4   5          2.47          5.92         4.48 o
  -1   4   5        815.82        901.24        30.76 o
   0   4   5        410.75        398.45        16.83 o
   1   4   5         82.70         92.40        10.84 o
   2   4   5        505.50        498.68        39.42 o
   3   4   5        451.27        455.15        39.81 o
   4   4   5       2065.64       2177.08        52.28 o
   5   4   5        184.08        180.19        11.48 o
   6   4   5          8.49          9.96         4.36 o
   7   4   5         55.79         50.33         5.71 o
 -10   5   5         52.59         53.43         7.51 o
  -9   5   5          8.79         10.43         4.67 o
  -8   5   5        144.18        152.83        10.51 o
  -7   5   5         88.36         98.36         8.57 o
  -6   5   5        743.84        810.83        39.88 o
  -5   5   5        646.27        592.47        44.46 o
  -4   5   5       5880.12       6113.06       159.98 o
  -3   5   5        843.45        872.85        47.53 o
  -2   5   5        851.83        840.02        33.11 o
  -1   5   5        195.52        261.50        12.83 o
   0   5   5        897.45        978.71        29.99 o
   1   5   5        457.63        464.78        24.03 o
   2   5   5         58.73         57.72         9.09 o
   3   5   5       1197.54       1202.60        71.47 o
   4   5   5        556.52        553.74        15.19 o
   5   5   5        182.68        188.44         9.48 o
   6   5   5        239.15        246.92        18.45 o
   7   5   5        204.92        210.90        10.88 o
 -10   6   5         48.81         51.83         7.39 o
  -9   6   5        121.05        117.60         9.36 o
  -8   6   5         65.02         60.39         5.87 o
  -7   6   5        149.08        158.56        10.88 o
  -6   6   5        785.83        855.63        29.25 o
  -5   6   5        113.15        120.03        19.66 o
  -4   6   5       1529.16       1507.86        56.95 o
  -3   6   5       2372.64       2521.34        75.43 o
  -2   6   5        184.34        193.43        14.29 o
  -1   6   5        560.73        580.99        21.01 o
   0   6   5       2300.00       2295.26        56.46 o
   1   6   5        189.47        215.04        15.94 o
   2   6   5        481.01        470.44        40.38 o
   3   6   5       1229.11       1256.69        33.77 o
   4   6   5       1313.91       1290.88        34.69 o
   5   6   5        203.94        203.76         9.91 o
   6   6   5         54.60         44.10         6.14 o
   7   6   5         19.70         25.33         4.46 o
 -10   7   5         82.24         89.31         8.96 o
  -9   7   5        344.00        352.95        15.88 o
  -8   7   5        189.20        194.46        13.80 o
  -7   7   5        428.60        428.32        18.85 o
  -6   7   5        246.29        256.30        13.57 o
  -5   7   5        175.28        161.03        22.38 o
  -4   7   5       1711.64       1762.80        78.27 o
  -3   7   5         76.17         87.21        10.18 o
  -2   7   5        340.78        370.12        16.09 o
  -1   7   5        444.44        471.66        18.88 o
   0   7   5        652.53        763.27        25.99 o
   1   7   5         82.10         88.45        10.33 o
   2   7   5         33.56         36.97         7.68 o
   3   7   5         56.87         54.57         5.62 o
   4   7   5       1046.48       1061.31        29.09 o
   5   7   5         70.75         73.00         7.53 o
   6   7   5        220.76        226.66        10.00 o
   7   7   5        408.98        452.30        16.73 o
 -10   8   5         97.39        101.67         9.03 o
  -9   8   5         61.80         57.73         9.46 o
  -8   8   5        160.47        161.06         8.82 o
  -7   8   5        319.83        330.76        13.33 o
  -6   8   5         47.97         53.75         5.31 o
  -5   8   5        270.68        286.37        20.35 o
  -4   8   5         21.24         30.48         9.08 o
  -3   8   5        543.28        613.04        41.31 o
  -2   8   5        111.62         86.22         7.92 o
  -1   8   5       1356.92       1426.62        39.73 o
   0   8   5       1575.73       1535.75        42.38 o
   1   8   5        281.02        244.66        27.58 o
   2   8   5        181.51        169.67        22.40 o
   3   8   5        190.85        195.98         8.15 o
   4   8   5         96.40         92.48         5.78 o
   5   8   5        233.03        232.54        10.77 o
   6   8   5        138.67        141.04         7.63 o
   7   8   5        330.68        360.88        13.95 o
  -9   9   5         15.60          8.39         6.21 o
  -8   9   5        334.62        319.23        15.55 o
  -7   9   5        509.70        504.84        19.27 o
  -6   9   5        246.71        243.49         9.58 o
  -5   9   5        407.36        439.33        39.13 o
  -4   9   5        400.72        336.17        30.92 o
  -3   9   5         16.85         21.05         8.46 o
  -2   9   5        373.64        406.91        22.41 o
  -1   9   5         51.48         60.75         8.89 o
   0   9   5        141.10        136.06        12.92 o
   1   9   5        272.04        247.78        25.55 o
   2   9   5        198.73        190.45        16.14 o
   3   9   5       1040.08       1068.79        29.03 o
   4   9   5        320.21        310.00        17.20 o
   5   9   5         96.88        109.31         7.35 o
   6   9   5         42.83         37.62         4.34 o
   7   9   5        378.58        387.21        21.44 o
  -9  10   5         15.00          9.20         6.02 o
  -8  10   5         19.85         22.61         4.82 o
  -7  10   5        459.53        482.02        20.60 o
  -6  10   5        693.52        690.85        21.32 o
  -5  10   5          0.73          0.23         3.09 o
  -4  10   5        472.54        375.83        33.77 o
  -3  10   5        283.85        268.72        27.14 o
  -2  10   5        508.33        503.96        28.80 o
  -1  10   5         19.02         28.15         6.79 o
   0  10   5         22.32         18.77         6.14 o
   1  10   5        351.34        279.20        28.10 o
   2  10   5        277.07        279.17        11.34 o
   3  10   5        564.50        555.71        18.32 o
   4  10   5         40.64         37.51         4.80 o
   5  10   5        340.62        342.88        17.40 o
   6  10   5        219.61        228.86         9.54 o
  -9  11   5        194.63        177.64        14.04 o
  -8  11   5         20.45         21.21         4.86 o
  -7  11   5        389.22        358.20        17.11 o
  -6  11   5        366.63        352.82        25.87 o
  -5  11   5        336.64        313.93        33.87 o
  -4  11   5        425.16        353.46        23.47 o
  -3  11   5         93.71         59.36        13.82 o
  -2  11   5        294.74        296.41        20.36 o
  -1  11   5         13.89         12.55         5.26 o
   0  11   5         18.67         18.54         5.78 o
   1  11   5        337.33        267.83        28.32 o
   2  11   5        194.52        179.93         6.95 o
   3  11   5        465.62        481.39        14.79 o
   4  11   5        211.67        204.98        10.17 o
   5  11   5        331.32        335.46        12.83 o
   6  11   5          3.61          5.41         2.69 o
  -9  12   5          2.71          2.20         4.11 o
  -8  12   5         13.37         13.51         3.98 o
  -7  12   5        436.90        431.49        39.60 o
  -6  12   5        246.92        257.01        14.41 o
  -5  12   5         52.90         58.78         6.97 o
  -4  12   5        126.42        126.45        13.66 o
  -3  12   5         72.18         53.46         8.63 o
  -2  12   5        499.60        450.16        26.27 o
  -1  12   5        247.32        189.71        16.34 o
   0  12   5        110.57         92.86        11.89 o
   1  12   5       1676.42       1586.53        46.64 o
   2  12   5        203.16        200.93        12.09 o
   3  12   5         20.26         18.46         3.85 o
   4  12   5         72.87         74.70         8.72 o
   5  12   5         35.34         37.34         4.61 o
   6  12   5         15.31         12.35         5.39 o
  -9  13   5          7.30         10.57         4.37 o
  -8  13   5         79.91         78.78        10.38 o
  -7  13   5        117.79         99.72         8.85 o
  -6  13   5         45.08         37.55         6.02 o
  -5  13   5         46.82         48.39         6.40 o
  -4  13   5        239.16        230.99        18.92 o
  -3  13   5        344.99        346.37        23.40 o
  -2  13   5        222.34        252.58        32.42 o
  -1  13   5        102.88         94.88         9.42 o
   0  13   5         53.80         47.24         8.18 o
   1  13   5         74.51         77.28         7.52 o
   2  13   5       1099.40        990.00        33.17 o
   3  13   5        104.51        109.27         8.90 o
   4  13   5          2.04         12.11         7.42 o
   5  13   5        213.94        237.42        18.09 o
   6  13   5         46.83         43.18         6.93 o
  -8  14   5          7.27          5.47         5.30 o
  -7  14   5         91.45         81.78         7.40 o
  -6  14   5         87.38         86.75         8.08 o
  -5  14   5         85.84         81.36         7.97 o
  -4  14   5        385.91        371.23        24.95 o
  -3  14   5        102.38         94.98        12.00 o
  -2  14   5        290.69        295.63        21.51 o
  -1  14   5        317.83        314.26        22.18 o
   0  14   5        137.60        129.50        13.54 o
   1  14   5        207.41        207.00        16.62 o
   2  14   5       1104.38       1064.86        35.01 o
   3  14   5        223.01        219.84        12.75 o
   4  14   5        289.25        303.19        21.53 o
   5  14   5        104.14         95.31        11.13 o
   6  14   5        350.80        408.41        20.75 o
  -8  15   5         57.42         53.41         7.64 o
  -7  15   5         64.98         62.01         6.35 o
  -6  15   5        102.84         93.39        11.37 o
  -5  15   5        487.52        496.92        29.70 o
  -4  15   5       1552.86       1597.10        68.34 o
  -3  15   5        261.81        260.21        20.11 o
  -2  15   5        780.73        828.61        41.90 o
  -1  15   5        134.52        122.14        13.64 o
   0  15   5        138.63        129.75        13.69 o
   1  15   5        855.59        870.43        31.51 o
   2  15   5        569.48        599.19        23.44 o
   3  15   5        580.22        568.51        22.30 o
   4  15   5        154.45        157.63        14.95 o
   5  15   5         13.43          6.84         5.82 o
   6  15   5          0.38          0.78         3.19 o
  -8  16   5          4.07          5.97         3.76 o
  -7  16   5         14.09         15.35         4.56 o
  -6  16   5          8.79          2.35         5.03 o
  -5  16   5        166.21        179.96        16.33 o
  -4  16   5          0.74          5.59         5.99 o
  -3  16   5          7.35          5.70         5.27 o
  -2  16   5        334.49        348.57        24.11 o
  -1  16   5        518.95        544.44        31.74 o
   0  16   5        216.49        224.18        19.02 o
   1  16   5        967.68        901.69        51.19 o
   2  16   5        128.88        127.57         9.62 o
   3  16   5        242.52        229.56        12.68 o
   4  16   5         70.84         85.50         7.22 o
   5  16   5         30.60         35.55         6.79 o
  -7  17   5        153.18        151.04         8.44 o
  -6  17   5        203.66        193.74        12.58 o
  -5  17   5         64.18         66.75        10.08 o
  -4  17   5         34.29         48.60         9.52 o
  -3  17   5        130.35        121.24        13.74 o
  -2  17   5        488.09        453.04        28.30 o
  -1  17   5         31.78         32.57         8.42 o
   0  17   5        230.85        225.81        19.06 o
   1  17   5        211.05        191.88        17.16 o
   2  17   5          6.03          5.16         3.86 o
   3  17   5        115.50        103.14         8.22 o
   4  17   5         27.43         33.12         6.80 o
   5  17   5          1.86          1.43         3.89 o
  -7  18   5        260.63        226.29        13.88 o
  -6  18   5        131.90        122.16        11.61 o
  -5  18   5         70.14         71.29         9.76 o
  -4  18   5        161.70        157.82        15.01 o
  -3  18   5         42.07         46.52         9.17 o
  -2  18   5         28.61         31.87         8.22 o
  -1  18   5        442.87        484.02        29.37 o
   0  18   5        394.49        365.12        24.67 o
   1  18   5        100.49         85.35        11.92 o
   2  18   5        418.81        419.87        17.67 o
   3  18   5         13.13          6.56         3.71 o
   4  18   5        139.39        131.49        11.41 o
   5  18   5         53.06         58.97         4.46 o
  -6  19   5        227.00        239.29        15.63 o
  -5  19   5        482.99        499.81        27.05 o
  -4  19   5        536.94        522.73        29.04 o
  -3  19   5        158.51        187.54        16.30 o
  -2  19   5        140.66        155.02        15.15 o
  -1  19   5         46.55         46.25         8.96 o
   0  19   5          0.56          6.02         6.32 o
   1  19   5         65.55         69.33        10.62 o
   2  19   5         75.77         64.00         6.38 o
   3  19   5        218.15        217.24        11.02 o
   4  19   5         60.94         62.66         6.53 o
  -6  20   5         62.62         54.61         6.53 o
  -5  20   5         88.48         89.49         9.34 o
  -4  20   5         92.54        105.53        11.08 o
  -3  20   5        205.41        196.15        16.10 o
  -2  20   5         69.17         67.63         9.97 o
  -1  20   5         36.31         36.73         8.95 o
   0  20   5         33.73         27.19         7.43 o
   1  20   5         82.79         69.65         9.88 o
   2  20   5        206.62        197.50        15.62 o
   3  20   5        235.39        242.11        10.80 o
   4  20   5         75.65         80.29         7.59 o
  -4  21   5         98.36         96.99         9.67 o
  -3  21   5         91.32         91.79        10.23 o
  -2  21   5         24.21         20.36         6.13 o
  -1  21   5         27.32         31.59         7.42 o
   0  21   5         36.86         36.21         7.47 o
   1  21   5         69.18         74.20         9.65 o
   2  21   5         42.09         49.32         7.85 o
   3  21   5          5.88          6.40         3.85 o
  -5  22   5        104.54        121.78         9.40 o
  -4  22   5         75.74         76.12         7.77 o
  -3  22   5        106.09        113.99        10.43 o
  -2  22   5        426.25        424.72        23.45 o
  -1  22   5         28.22         35.37         6.75 o
   0  22   5        261.46        273.98        17.91 o
   1  22   5          6.85          9.61         4.86 o
   2  22   5        198.02        212.91        14.01 o
  -3  23   5         19.61         20.37         4.46 o
  -2  23   5        189.98        201.76        13.51 o
  -1  23   5          0.19          1.20         3.38 o
   0  23   5          4.99          3.90         3.40 o
   1  23   5         17.30         15.18         4.27 o
  -1  24   5        169.85        161.35        10.71 o
  -3 -23   6        183.14        191.90        12.35 o
  -2 -23   6         68.71         68.46         7.54 o
  -1 -23   6         76.80        106.32         9.16 o
   0 -23   6        130.60        151.92        10.65 o
  -4 -22   6        128.53        142.94        10.89 o
  -3 -22   6        320.23        331.26        18.90 o
  -2 -22   6        162.17        177.06        13.35 o
  -1 -22   6         46.97         32.43         6.55 o
   0 -22   6         14.91         18.22         5.40 o
   1 -22   6         15.92         17.39         4.86 o
  -5 -21   6         88.66         97.11         5.37 o
  -4 -21   6        174.05        201.60        14.60 o
  -3 -21   6        637.05        646.40        31.53 o
  -2 -21   6        222.50        210.95        16.02 o
  -1 -21   6         63.05         63.46         9.21 o
   0 -21   6        138.00        148.26        12.84 o
   1 -21   6         48.87         44.41         6.99 o
   2 -21   6         73.06         83.54         8.21 o
  -6 -20   6         14.57         12.86         3.30 o
  -5 -20   6        318.87        365.10        14.91 o
  -4 -20   6          7.79          5.93         3.21 o
  -3 -20   6        215.75        198.74        16.33 o
  -2 -20   6        236.42        242.09        18.36 o
  -1 -20   6         12.05          9.07         6.99 o
   0 -20   6        528.43        494.15        27.20 o
   1 -20   6        332.16        386.42        22.40 o
   2 -20   6        211.43        195.57        10.59 o
   3 -20   6         53.04         79.86         7.58 o
  -6 -19   6        377.92        369.94        12.74 o
  -5 -19   6         82.49         99.06         6.22 o
  -4 -19   6         30.61         31.63         4.24 o
  -3 -19   6          6.83          4.08         3.61 o
  -2 -19   6         86.14         82.34        11.72 o
  -1 -19   6         52.78         54.86         9.71 o
   0 -19   6         33.97         29.04         7.80 o
   1 -19   6         69.85         71.87        10.69 o
   2 -19   6         23.47         18.19         6.18 o
   3 -19   6         16.06         19.91         3.46 o
  -7 -18   6         18.01         22.21         3.76 o
  -6 -18   6         75.15         74.59         7.02 o
  -5 -18   6        129.84        125.60         9.48 o
  -4 -18   6        110.52        108.92         7.08 o
  -3 -18   6        174.11        190.42         9.39 o
  -2 -18   6        173.65        171.94         9.25 o
  -1 -18   6         29.79         30.59         8.35 o
   0 -18   6        198.26        211.45        17.71 o
   1 -18   6       1350.64       1376.73        58.52 o
   2 -18   6         32.69         31.07         7.54 o
   3 -18   6         98.38        112.01         7.41 o
   4 -18   6         17.35         15.98         4.09 o
  -7 -17   6         95.34         98.68         7.21 o
  -6 -17   6         47.98         37.75         5.99 o
  -5 -17   6         50.86         38.58         6.40 o
  -4 -17   6        105.77        110.63         9.38 o
  -3 -17   6         93.31         90.97         6.83 o
  -2 -17   6         27.04         28.79         3.85 o
  -1 -17   6        292.07        288.64        21.42 o
   0 -17   6        576.37        547.68        31.19 o
   1 -17   6         17.94         25.53         7.89 o
   2 -17   6          3.96         -0.24         5.88 o
   3 -17   6         85.35         86.04         7.33 o
   4 -17   6        224.84        227.59        14.22 o
  -8 -16   6          6.58          5.10         2.86 o
  -7 -16   6         14.43         17.12         3.22 o
  -6 -16   6         43.85         37.24         6.19 o
  -5 -16   6         68.16         57.58         7.02 o
  -4 -16   6        355.20        351.52        17.08 o
  -3 -16   6        180.47        175.40         9.45 o
  -2 -16   6         18.91         18.83         3.87 o
  -1 -16   6        303.21        316.33        22.01 o
   0 -16   6        115.42        119.92         9.41 o
   1 -16   6        173.00        162.24        15.39 o
   2 -16   6         12.40          5.84         6.20 o
   3 -16   6          9.95         10.13         3.99 o
   4 -16   6         33.48         38.92         4.89 o
  -8 -15   6         95.47        110.86        10.34 o
  -7 -15   6         30.10         36.32         5.12 o
  -6 -15   6         11.12         13.60         7.64 o
  -5 -15   6         18.91         23.57         7.49 o
  -4 -15   6        358.86        367.08        17.73 o
  -3 -15   6         68.88         55.14         7.05 o
  -2 -15   6         63.12         73.47         6.19 o
  -1 -15   6        114.37        126.24         6.76 o
   0 -15   6         57.08         48.55         6.34 o
   1 -15   6        490.78        480.45        19.88 o
   2 -15   6        719.15        648.54        34.36 o
   3 -15   6        201.31        195.31        11.16 o
   4 -15   6        121.94        129.74         8.37 o
   5 -15   6         16.25         21.80         4.74 o
  -8 -14   6         41.59         34.53         9.37 o
  -7 -14   6          2.25          6.35         3.57 o
  -6 -14   6         29.72         20.45         8.05 o
  -5 -14   6        134.11        108.16        13.41 o
  -4 -14   6        110.97         90.17        12.44 o
  -3 -14   6        755.00        713.62        26.84 o
  -2 -14   6         94.38         89.33         5.72 o
  -1 -14   6         70.15         73.45         5.25 o
   0 -14   6         90.23         80.99         7.77 o
   1 -14   6        671.42        662.59        37.85 o
   2 -14   6         93.62         94.05         9.85 o
   3 -14   6        784.35        740.46        25.89 o
   4 -14   6        251.34        246.22        12.29 o
   5 -14   6        115.83        106.35         9.64 o
  -9 -13   6         89.27         85.41         8.06 o
  -8 -13   6         79.75         73.57         6.40 o
  -7 -13   6         43.58         36.63         6.35 o
  -6 -13   6        144.39        139.07        15.21 o
  -5 -13   6        115.54        108.71        13.76 o
  -4 -13   6        124.80        110.49        13.30 o
  -3 -13   6        276.73        231.66        13.39 o
  -2 -13   6       1027.57        999.79        23.42 o
  -1 -13   6       1008.14       1005.05        23.53 o
   0 -13   6        519.25        521.68        21.27 o
   1 -13   6        899.40        866.82        33.29 o
   2 -13   6         11.87          9.23         4.43 o
   3 -13   6        496.03        499.20        19.95 o
   4 -13   6         46.87         53.02         6.11 o
   5 -13   6         99.69        118.86        10.93 o
  -9 -12   6         10.51          8.68         4.83 o
  -8 -12   6         92.22         80.84         7.09 o
  -7 -12   6          3.30          2.70         3.83 o
  -6 -12   6        104.04         85.95        12.34 o
  -5 -12   6         21.38         17.66         7.08 o
  -4 -12   6        917.52        890.85        44.38 o
  -3 -12   6        395.31        398.79        25.54 o
  -2 -12   6        332.19        343.07        16.63 o
  -1 -12   6        198.75        214.28        13.17 o
   0 -12   6        228.13        226.71        10.57 o
   1 -12   6         52.79         42.80         5.99 o
   2 -12   6          6.51          6.31         3.76 o
   3 -12   6        105.00        106.64         7.06 o
   4 -12   6         20.13         17.52         4.63 o
   5 -12   6         54.17         53.48         8.22 o
   6 -12   6         98.72         98.25         9.80 o
  -9 -11   6          3.69          5.23         2.89 o
  -8 -11   6        238.66        224.39        12.01 o
  -7 -11   6        549.00        499.63        20.59 o
  -6 -11   6        400.22        325.21        23.82 o
  -5 -11   6         31.17         23.75         7.88 o
  -4 -11   6        719.61        729.45        38.20 o
  -3 -11   6        313.69        295.49        14.56 o
  -2 -11   6        975.09        820.26        32.39 o
  -1 -11   6        191.04        177.28         9.08 o
   0 -11   6          7.07          8.37         3.06 o
   1 -11   6        974.35        962.33        31.98 o
   2 -11   6        803.78        781.95        27.73 o
   3 -11   6        421.86        423.37        15.05 o
   4 -11   6         45.44         43.72         5.75 o
   5 -11   6        111.48        104.62        11.10 o
   6 -11   6        194.77        198.44        10.82 o
  -9 -10   6          8.85          9.79         3.41 o
  -8 -10   6         23.73         24.50         5.21 o
  -7 -10   6         30.53         33.60         6.25 o
  -5 -10   6       1088.67       1002.90        48.54 o
  -4 -10   6        187.47        154.37        14.73 o
  -3 -10   6        143.98        133.56        19.12 o
  -2 -10   6        356.22        293.58        28.55 o
  -1 -10   6        175.22        145.14        19.78 o
   0 -10   6       2123.76       2092.26        56.21 o
   1 -10   6       1194.75       1190.95        30.65 o
   2 -10   6       1103.41       1041.39        33.99 o
   3 -10   6        344.18        335.40        13.00 o
   4 -10   6        232.07        234.59        14.35 o
   5 -10   6        192.36        204.64        15.89 o
   6 -10   6          7.55          8.36         3.02 o
  -9  -9   6         84.37         89.50         6.94 o
  -8  -9   6        241.68        254.87        18.07 o
  -7  -9   6        154.24        157.87        14.70 o
  -4  -9   6        130.85        146.19        14.34 o
  -3  -9   6        157.41        150.08        20.14 o
  -2  -9   6        229.39        190.54        21.44 o
  -1  -9   6        169.08        158.28        20.33 o
   0  -9   6        604.74        575.19        42.64 o
   1  -9   6        467.32        446.36        13.19 o
   2  -9   6        549.47        574.29        22.17 o
   3  -9   6         41.51         37.17         4.37 o
   4  -9   6        257.56        282.95        11.69 o
   5  -9   6        123.89        127.26        12.68 o
   6  -9   6         14.23         10.74         3.42 o
  -9  -8   6         70.49         71.63         6.50 o
  -8  -8   6         76.22         79.15        10.08 o
  -7  -8   6        125.12        127.34        13.20 o
  -6  -8   6        508.50        477.67        29.28 o
  -5  -8   6        235.88        226.04        18.16 o
  -4  -8   6        474.75        417.74        35.69 o
  -3  -8   6        343.82        358.25        42.84 o
  -2  -8   6        285.20        270.16        19.41 o
  -1  -8   6        261.60        241.40        17.80 o
   0  -8   6        324.55        299.14        28.62 o
   1  -8   6        717.94        734.13        29.83 o
   2  -8   6        971.07        928.87        44.15 o
   3  -8   6        215.19        244.36        11.76 o
   4  -8   6         50.41         51.95         6.88 o
   5  -8   6        504.27        536.68        29.18 o
   6  -8   6        204.46        212.42        11.19 o
 -10  -7   6        135.07        121.41        10.01 o
  -9  -7   6         50.89         51.92         7.80 o
  -8  -7   6         16.98         15.10         5.71 o
  -7  -7   6         82.48         89.08        12.53 o
  -6  -7   6        224.07        202.78        17.66 o
  -5  -7   6        553.27        551.71        30.75 o
  -4  -7   6        266.67        260.43        19.38 o
  -3  -7   6        360.77        330.13        20.90 o
  -2  -7   6        425.30        379.43        29.26 o
  -1  -7   6         35.63         25.17         8.69 o
   0  -7   6       1268.67       1246.34        47.31 o
   1  -7   6         78.81         70.00        10.40 o
   2  -7   6        489.14        461.61        19.03 o
   3  -7   6        835.18        817.80        28.43 o
   4  -7   6          4.03          1.87         6.73 o
   5  -7   6        489.09        481.31        27.34 o
   6  -7   6        202.16        201.33        10.26 o
 -10  -6   6         84.47         96.67         9.40 o
  -9  -6   6         51.10         46.07         7.87 o
  -8  -6   6         16.08         15.89         6.44 o
  -7  -6   6          9.80          9.85         7.09 o
  -6  -6   6         47.48         43.24         8.37 o
  -5  -6   6       1482.63       1541.90        62.04 o
  -4  -6   6         91.73        102.48        11.93 o
  -3  -6   6        256.25        248.49        17.78 o
  -2  -6   6         82.85         82.15         9.85 o
  -1  -6   6         97.51         89.50        10.54 o
   0  -6   6        364.62        358.48        21.92 o
   1  -6   6         42.27         36.59         9.45 o
   2  -6   6        507.79        467.77        27.32 o
   3  -6   6        739.62        744.05        26.51 o
   4  -6   6         60.55         52.45         6.59 o
   5  -6   6        446.66        468.53        27.13 o
   6  -6   6        171.05        189.37        10.07 o
   7  -6   6         85.46         82.72         7.64 o
 -10  -5   6         52.58         39.20         5.59 o
  -9  -5   6        628.20        668.04        32.63 o
  -8  -5   6        204.43        223.82        12.94 o
  -7  -5   6        661.12        646.23        35.69 o
  -6  -5   6        424.36        405.30        25.93 o
  -5  -5   6        221.65        209.53        26.36 o
  -4  -5   6        136.56        150.11        21.08 o
  -3  -5   6          6.25          7.97         6.53 o
  -2  -5   6         26.33         31.45        10.14 o
  -1  -5   6        338.05        362.70        31.55 o
   0  -5   6        929.43        962.80        39.30 o
   1  -5   6         78.05         79.59        11.91 o
   2  -5   6         37.80         34.26         4.94 o
   3  -5   6        417.09        448.26        23.07 o
   4  -5   6         66.79         58.85         7.02 o
   5  -5   6         75.14         86.03        11.13 o
   6  -5   6         13.12         11.59         3.85 o
   7  -5   6        148.67        171.49        11.54 o
 -10  -4   6         24.10         19.83         3.23 o
  -9  -4   6         97.91         98.04        10.66 o
  -8  -4   6         83.72         84.64         8.10 o
  -7  -4   6         15.72         17.85         7.14 o
  -6  -4   6         89.41         94.96        11.61 o
  -5  -4   6         97.44         93.76        17.93 o
  -4  -4   6         73.73         65.74        14.00 o
  -3  -4   6        821.76        817.05        51.50 o
  -2  -4   6        441.01        467.98        35.98 o
  -1  -4   6        587.47        513.73        38.45 o
   0  -4   6        124.26        124.24        12.70 o
   1  -4   6        916.51        953.76        40.14 o
   2  -4   6        987.54       1005.63        63.82 o
   3  -4   6        137.57        133.87         9.31 o
   4  -4   6        742.76        724.91        26.46 o
   5  -4   6         42.18         48.97         4.97 o
   6  -4   6         22.31         30.62         3.94 o
   7  -4   6        136.21        135.78        10.39 o
 -10  -3   6         75.74         63.36         5.21 o
  -9  -3   6        282.81        332.41        20.97 o
  -8  -3   6        142.35        161.11        10.96 o
  -7  -3   6        416.75        440.63        27.92 o
  -6  -3   6        147.53        126.94        13.29 o
  -5  -3   6         60.74         49.09        13.38 o
  -4  -3   6        245.85        211.47        25.26 o
  -3  -3   6       1101.86       1166.36        64.39 o
  -2  -3   6       1190.28       1134.21        62.47 o
  -1  -3   6       1965.46       1974.89        92.23 o
   0  -3   6         79.18         86.46        10.97 o
   1  -3   6        267.94        282.82        28.77 o
   2  -3   6         57.54         47.33        13.22 o
   3  -3   6       1765.79       1712.45        70.77 o
   4  -3   6        406.32        442.26        26.57 o
   5  -3   6        140.80        161.58        10.39 o
   6  -3   6        188.83        205.27         8.94 o
   7  -3   6         34.05         33.69         3.83 o
 -10  -2   6          0.99         -2.88         2.98 o
  -9  -2   6         12.83         11.75         4.01 o
  -8  -2   6         81.13         89.58         8.41 o
  -7  -2   6        317.85        331.88        23.53 o
  -6  -2   6        557.59        582.21        32.29 o
  -5  -2   6         59.38         48.56        12.31 o
  -4  -2   6       1044.92       1086.58        63.52 o
  -3  -2   6        228.99        199.09        23.30 o
  -2  -2   6        948.47        954.20        55.54 o
  -1  -2   6        425.20        450.10        35.36 o
   0  -2   6        562.45        570.00        31.93 o
   1  -2   6        496.44        517.27        40.67 o
   2  -2   6        402.61        392.14        37.20 o
   3  -2   6        493.43        477.15        28.00 o
   4  -2   6        481.37        448.96        24.04 o
   5  -2   6         57.62         56.95         6.39 o
   6  -2   6        128.76        136.45         7.29 o
   7  -2   6        160.24        171.11         8.45 o
 -10  -1   6          4.93          7.05         3.02 o
  -9  -1   6         14.11         10.62         3.90 o
  -8  -1   6        510.43        578.82        22.79 o
  -7  -1   6        487.48        495.91        29.76 o
  -6  -1   6        876.03        849.56        41.68 o
  -5  -1   6        478.44        460.42        40.22 o
  -4  -1   6         89.25         63.39        14.15 o
  -3  -1   6        363.79        354.91        31.29 o
  -2  -1   6        426.57        447.17        35.02 o
  -1  -1   6        849.46        783.55        49.54 o
   0  -1   6        257.51        251.43        18.46 o
   1  -1   6        363.58        338.70        32.10 o
   2  -1   6        355.18        330.99        34.10 o
   3  -1   6         47.02         48.11         8.20 o
   4  -1   6        156.13        142.44         9.79 o
   5  -1   6        109.23        108.96         8.48 o
   6  -1   6        323.43        334.44        12.02 o
   7  -1   6         74.63         73.41         5.62 o
 -10   0   6         26.54         27.59         3.92 o
  -9   0   6          0.33         -2.00         3.82 o
  -8   0   6         10.56         11.11         4.67 o
  -7   0   6         36.96         27.59         7.84 o
  -6   0   6        291.83        324.42        22.33 o
  -5   0   6        463.03        447.92        39.58 o
  -4   0   6          3.41          2.84         7.81 o
  -3   0   6        167.31        175.69        21.72 o
  -2   0   6         27.32         23.58        10.56 o
  -1   0   6        833.27        741.87        47.79 o
   0   0   6        542.65        483.61        26.39 o
   1   0   6          2.79         -1.19         6.32 o
   2   0   6       1857.28       1677.14        89.84 o
   3   0   6         48.84         37.55         5.36 o
   4   0   6         83.80         64.25         7.67 o
   5   0   6         11.59         14.40         4.50 o
   6   0   6        145.04        144.33         7.49 o
   7   0   6         25.02         23.16         5.34 o
 -10   1   6          8.78         10.65         3.26 o
  -9   1   6          5.66          5.94         3.76 o
  -8   1   6        516.75        557.81        22.22 o
  -7   1   6        470.87        533.76        31.25 o
  -6   1   6        904.07       1057.52        48.76 o
  -5   1   6        507.29        463.35        39.83 o
  -4   1   6         99.15        115.71        18.51 o
  -3   1   6        318.23        348.67        30.98 o
  -2   1   6        455.51        458.48        35.69 o
  -1   1   6        835.81        834.62        51.15 o
   0   1   6        237.28        242.79        18.15 o
   1   1   6        362.97        332.96        31.45 o
   2   1   6        353.47        305.26        32.82 o
   3   1   6         45.88         44.00         4.45 o
   4   1   6        194.00        169.67        10.69 o
   5   1   6         85.76         96.46         8.04 o
   6   1   6        356.93        360.60        15.94 o
   7   1   6         66.82         70.50         7.92 o
 -10   2   6          0.54         -0.62         2.88 o
  -9   2   6         14.29         15.65         4.29 o
  -8   2   6         79.24         88.15         8.30 o
  -7   2   6        319.95        324.42        23.00 o
  -6   2   6        563.02        625.06        33.60 o
  -5   2   6         44.14         63.68        14.72 o
  -4   2   6       1117.68       1134.49        65.24 o
  -3   2   6        256.24        241.45        25.68 o
  -2   2   6       1052.65       1038.25        58.57 o
  -1   2   6        438.49        475.41        36.60 o
   0   2   6        576.46        581.56        29.36 o
   1   2   6        475.20        528.96        40.87 o
   2   2   6        384.49        364.49        35.15 o
   3   2   6        465.33        493.80        19.59 o
   4   2   6        441.09        428.44        18.19 o
   5   2   6         68.16         64.85         5.64 o
   6   2   6        129.48        134.99         9.38 o
   7   2   6        164.27        176.87        12.71 o
 -10   3   6         67.09         71.40         5.69 o
  -9   3   6        271.06        287.06        11.46 o
  -8   3   6        144.52        147.73        12.35 o
  -7   3   6        414.60        445.23        27.69 o
  -6   3   6        132.34        138.91        13.97 o
  -5   3   6         68.07         55.15        13.65 o
  -4   3   6        204.66        216.97        25.16 o
  -3   3   6       1202.59       1141.29        63.64 o
  -2   3   6       1083.90       1037.07        58.63 o
  -1   3   6       2003.65       2008.99        93.42 o
   0   3   6        102.81        107.19        11.74 o
   1   3   6        278.25        278.64        28.77 o
   2   3   6         56.69         62.29        14.79 o
   3   3   6       1740.75       1834.37        50.57 o
   4   3   6        497.86        495.66        16.30 o
   5   3   6        174.32        184.95         9.26 o
   6   3   6        230.83        239.08        18.27 o
   7   3   6         37.81         39.64         6.35 o
 -10   4   6         28.10         27.06         6.14 o
  -9   4   6         98.69        106.51         6.85 o
  -8   4   6         77.31         68.84         7.20 o
  -7   4   6         15.97          5.76         5.63 o
  -6   4   6         99.84        112.04        12.80 o
  -5   4   6         76.40         60.30        13.88 o
  -4   4   6         76.23         87.00        10.38 o
  -3   4   6        782.07        836.49        57.04 o
  -2   4   6        490.35        489.48        37.10 o
  -1   4   6        585.33        541.50        39.43 o
   0   4   6         87.96        117.26         9.63 o
   1   4   6        931.25        936.27        57.80 o
   2   4   6        978.41        931.97        60.97 o
   3   4   6        165.78        155.93         8.54 o
   4   4   6        690.82        689.89        24.46 o
   5   4   6         34.79         38.40         4.57 o
   6   4   6         24.99         34.91         8.29 o
   7   4   6        144.09        145.70        11.12 o
 -10   5   6         52.08         47.16         7.14 o
  -9   5   6        618.34        637.11        18.63 o
  -8   5   6        232.85        264.96        23.20 o
  -7   5   6        654.79        649.54        35.38 o
  -6   5   6        434.62        419.14        26.29 o
  -5   5   6        194.88        215.95        15.10 o
  -4   5   6        136.23        157.69        14.40 o
  -3   5   6          5.18         16.34         5.47 o
  -2   5   6         36.05         37.77         7.47 o
  -1   5   6        298.52        322.35        29.64 o
   0   5   6        991.35       1020.84        39.80 o
   1   5   6         85.03         68.96         9.81 o
   2   5   6         38.73         33.07         3.64 o
   3   5   6        396.84        398.43        14.48 o
   4   5   6         66.42         62.42         4.83 o
   5   5   6         70.56         69.94         5.72 o
   6   5   6         11.38         10.63         6.09 o
   7   5   6        145.43        163.78        11.59 o
 -10   6   6         85.79         76.95         8.38 o
  -9   6   6         41.47         43.82         5.84 o
  -8   6   6         13.32         16.59         3.75 o
  -7   6   6         12.39         14.81         6.46 o
  -6   6   6         52.49         51.93         9.57 o
  -5   6   6       1550.00       1659.80        65.85 o
  -4   6   6         68.37         80.14        10.57 o
  -3   6   6        274.40        280.02        19.14 o
  -2   6   6         91.10         76.09        10.03 o
  -1   6   6         88.22         88.84        15.72 o
   0   6   6        360.46        406.66        22.77 o
   1   6   6         20.79         16.82         5.11 o
   2   6   6        547.82        522.54        16.86 o
   3   6   6        735.11        728.93        29.96 o
   4   6   6         54.87         57.60         5.56 o
   5   6   6        455.75        478.42        15.76 o
   6   6   6        173.96        167.67        14.45 o
   7   6   6         73.92         82.90         7.76 o
 -10   7   6        135.44        134.06        10.57 o
  -9   7   6         56.41         55.91         6.10 o
  -8   7   6         16.66         17.74         3.92 o
  -7   7   6         85.31         85.71        12.01 o
  -6   7   6        214.30        238.03        18.95 o
  -5   7   6        515.13        545.40        30.87 o
  -4   7   6        304.04        300.73        20.70 o
  -3   7   6        377.42        370.79        22.73 o
  -2   7   6        369.34        363.47        26.89 o
  -1   7   6         43.56         28.24         9.82 o
   0   7   6       1261.11       1239.07        46.44 o
   1   7   6         81.87         68.89         9.90 o
   2   7   6        489.88        482.62        16.20 o
   3   7   6        813.36        773.08        22.58 o
   4   7   6         15.84         15.91         3.84 o
   5   7   6        465.09        456.78        19.03 o
   6   7   6        195.40        199.05        15.34 o
  -9   8   6         80.07         83.29         6.96 o
  -8   8   6         72.74         72.89         7.44 o
  -7   8   6        128.97        121.71         9.74 o
  -6   8   6        507.34        509.36        40.25 o
  -5   8   6        244.04        221.21        18.02 o
  -4   8   6        441.60        459.32        37.26 o
  -3   8   6        336.39        356.42        31.75 o
  -2   8   6        308.40        290.85        28.55 o
  -1   8   6        260.39        261.16        26.76 o
   0   8   6        330.39        249.63        25.09 o
   1   8   6        707.72        730.59        22.73 o
   2   8   6        936.89        988.38        31.82 o
   3   8   6        223.88        240.14        11.02 o
   4   8   6         65.60         61.23         6.69 o
   5   8   6        522.12        526.12        20.65 o
   6   8   6        200.44        196.14         9.88 o
  -9   9   6         76.72         88.14         6.78 o
  -8   9   6        256.95        269.85        17.60 o
  -7   9   6        147.97        154.58        10.91 o
  -6   9   6       2536.74       2584.08        71.25 o
  -5   9   6         77.42         82.66         7.63 o
  -4   9   6        149.98        150.22        14.18 o
  -3   9   6        167.29        148.38        20.52 o
  -2   9   6        246.27        206.32        24.13 o
  -1   9   6        144.89        142.93        20.00 o
   0   9   6        574.40        494.71        38.14 o
   1   9   6        446.65        461.70        15.57 o
   2   9   6        548.66        554.62        17.95 o
   3   9   6         47.26         43.78         5.14 o
   4   9   6        245.38        262.59        14.61 o
   5   9   6        122.90        120.69         8.93 o
   6   9   6         15.65         14.00         3.40 o
  -9  10   6          8.66          9.65         5.26 o
  -8  10   6         20.50         22.94         5.71 o
  -7  10   6         28.91         36.93         6.19 o
  -6  10   6       1251.89       1176.99        37.15 o
  -5  10   6       1129.39       1028.27        48.87 o
  -4  10   6        167.83        151.69        14.75 o
  -3  10   6        157.08        159.00        14.70 o
  -2  10   6        349.43        343.65        32.66 o
  -1  10   6        141.65        132.01        19.60 o
   0  10   6       2052.44       1916.70        46.63 o
   1  10   6       1092.63       1114.79        29.06 o
   2  10   6       1023.64        987.40        26.90 o
   3  10   6        333.62        316.51        14.18 o
   4  10   6        274.86        271.76        11.49 o
   5  10   6        202.77        216.38         9.42 o
   6  10   6          8.18         14.17         3.09 o
  -9  11   6          8.45          7.06         4.35 o
  -8  11   6        236.98        227.02        12.13 o
  -7  11   6        555.52        553.09        22.05 o
  -6  11   6        408.32        372.53        14.46 o
  -5  11   6         19.24         21.01         6.94 o
  -4  11   6        753.39        665.82        35.89 o
  -3  11   6        267.89        244.73        19.14 o
  -2  11   6        991.95       1005.30        62.00 o
  -1  11   6        209.85        179.84        10.94 o
   0  11   6          4.25          2.23         4.14 o
   1  11   6        957.74        929.78        25.46 o
   2  11   6        829.09        781.89        22.83 o
   3  11   6        465.20        431.91        17.64 o
   4  11   6         57.02         49.03         5.03 o
   5  11   6        114.82        104.56         7.75 o
   6  11   6        173.85        191.47        12.28 o
  -9  12   6         12.86          8.28         4.30 o
  -8  12   6         92.77         85.14         7.08 o
  -7  12   6          4.06          1.99         3.79 o
  -6  12   6         89.84         87.20         8.66 o
  -5  12   6         43.41         25.87         7.71 o
  -4  12   6        887.55        829.36        41.95 o
  -3  12   6        486.48        474.44        28.57 o
  -2  12   6        377.27        367.31        34.34 o
  -1  12   6        228.82        227.12        19.10 o
   0  12   6        240.98        244.33        14.94 o
   1  12   6         52.97         43.75         8.61 o
   2  12   6          6.59          7.14         4.06 o
   3  12   6        105.92        105.31         8.89 o
   4  12   6         17.67         22.23         8.37 o
   5  12   6         38.50         37.50         4.68 o
   6  12   6         95.07         96.88         8.01 o
  -8  13   6         83.70         76.14         6.40 o
  -7  13   6         36.82         28.91         6.43 o
  -6  13   6        124.52        118.30         7.70 o
  -5  13   6         98.21         91.50        12.50 o
  -4  13   6        151.45        122.78        14.01 o
  -3  13   6        263.01        235.50        19.11 o
  -2  13   6       1030.95        989.74        47.48 o
  -1  13   6        992.41        966.95        46.69 o
   0  13   6        536.84        527.97        24.69 o
   1  13   6        920.85        934.06        44.97 o
   2  13   6         16.42         19.05         4.29 o
   3  13   6        509.20        505.55        29.63 o
   4  13   6         58.61         47.10         9.37 o
   5  13   6        102.47        131.18        11.84 o
  -8  14   6         38.06         35.31         4.28 o
  -7  14   6          2.19          6.77         3.57 o
  -6  14   6         34.40         26.14         4.12 o
  -5  14   6        132.49        134.16        14.76 o
  -4  14   6         99.70         95.85        12.52 o
  -3  14   6        739.34        664.52        36.21 o
  -2  14   6        110.48        104.89        12.55 o
  -1  14   6         64.23         75.64        11.11 o
   0  14   6         52.33         57.65         6.71 o
   1  14   6        676.87        702.62        36.68 o
   2  14   6         52.42         64.48        10.49 o
   3  14   6        838.13        835.91        40.89 o
   4  14   6        243.42        251.01        18.08 o
   5  14   6        115.87        110.95        10.20 o
  -8  15   6         94.23         97.35         6.01 o
  -7  15   6         32.75         31.59         7.78 o
  -6  15   6          5.74          7.05         4.19 o
  -5  15   6         20.89         18.22         6.68 o
  -4  15   6        349.07        372.57        25.30 o
  -3  15   6         59.47         53.92         9.96 o
  -2  15   6         78.33         79.88        11.40 o
  -1  15   6        105.43         96.84        12.24 o
   0  15   6         70.38         66.49        10.38 o
   1  15   6        506.80        484.47        28.27 o
   2  15   6        723.01        715.89        36.68 o
   3  15   6        183.89        170.47        15.25 o
   4  15   6        124.80        126.86        12.25 o
   5  15   6         21.14         27.07         3.44 o
  -7  16   6         12.99         15.20         3.39 o
  -6  16   6         40.40         40.53         8.14 o
  -5  16   6         75.54         69.66        10.65 o
  -4  16   6        346.00        363.06        24.73 o
  -3  16   6        230.02        204.46        18.14 o
  -2  16   6         12.40         11.09         6.70 o
  -1  16   6        336.55        308.14        22.77 o
   0  16   6        101.82        108.38        13.01 o
   1  16   6        175.92        189.92        11.70 o
   2  16   6          8.78          6.45         5.52 o
   3  16   6         16.58         13.04         6.04 o
   4  16   6         32.39         33.08         6.89 o
   5  16   6         68.14         83.88         7.52 o
  -7  17   6         93.89         95.69         9.08 o
  -6  17   6         44.98         40.76         7.84 o
  -5  17   6         42.74         46.51         8.74 o
  -4  17   6        131.18        137.93        14.53 o
  -3  17   6         76.24         86.30        11.91 o
  -2  17   6         45.76         39.26         8.90 o
  -1  17   6        266.81        284.22        21.47 o
   0  17   6        572.65        578.74        32.83 o
   1  17   6         20.32         21.69         4.75 o
   2  17   6          5.75          2.51         3.64 o
   3  17   6         79.93         79.32         6.89 o
   4  17   6        235.00        255.00        11.07 o
  -7  18   6         19.04         18.74         4.01 o
  -6  18   6         70.27         71.36         9.00 o
  -5  18   6        123.15        118.27        12.23 o
  -4  18   6         82.47         89.10        11.27 o
  -3  18   6        165.18        186.91        16.63 o
  -2  18   6        148.45        172.62        16.09 o
  -1  18   6         42.32         44.77         9.10 o
   0  18   6        199.94        186.42        16.68 o
   1  18   6       1366.47       1354.43        58.44 o
   2  18   6         17.72         22.18         4.49 o
   3  18   6         90.30        114.67         7.53 o
   4  18   6         20.16         19.54         2.96 o
  -6  19   6        399.11        382.52        20.50 o
  -5  19   6         76.88         87.04         9.82 o
  -4  19   6         27.79         27.05         6.92 o
  -3  19   6          7.30          5.05         5.34 o
  -2  19   6         99.11         97.21        11.88 o
  -1  19   6         48.95         70.44        10.52 o
   0  19   6         25.09         26.94         7.84 o
   1  19   6         63.29         71.00        10.28 o
   2  19   6         23.26         20.14         3.97 o
   3  19   6         14.69         18.16         3.29 o
  -6  20   6         12.94         11.36         3.76 o
  -5  20   6        332.63        350.26        19.66 o
  -4  20   6          4.54          5.61         4.39 o
  -3  20   6        208.87        205.03        16.04 o
  -2  20   6        234.98        265.66        18.95 o
  -1  20   6          6.09          7.93         5.66 o
   0  20   6        516.17        511.50        28.11 o
   1  20   6        329.14        359.09        21.70 o
   2  20   6        215.70        214.23        14.91 o
   3  20   6         49.96         67.59         7.00 o
  -5  21   6         80.58         88.25         8.64 o
  -4  21   6        181.59        202.29        14.03 o
  -3  21   6        626.80        674.07        32.27 o
  -2  21   6        220.19        241.10        16.91 o
  -1  21   6         66.82         64.45         8.84 o
   0  21   6        139.03        154.63        13.12 o
   1  21   6         47.43         52.69         7.46 o
   2  21   6         85.69         88.65         8.48 o
  -4  22   6        117.96        143.43        10.27 o
  -3  22   6        329.39        320.70        18.11 o
  -2  22   6        173.00        176.90        13.13 o
  -1  22   6         43.35         41.03         6.62 o
   0  22   6         11.20         15.15         4.76 o
   1  22   6         12.69         11.12         4.07 o
  -2  23   6         64.42         67.39         6.98 o
  -1  23   6         87.41        104.12         8.76 o
   0  23   6        130.26        164.91        10.98 o
  -3 -22   7          3.75          2.66         3.50 o
  -2 -22   7         27.57         25.28         4.85 o
  -1 -22   7         46.82         58.81         6.55 o
  -4 -21   7          3.00          2.73         3.83 o
  -3 -21   7        275.44        325.48        18.36 o
  -2 -21   7         59.25         50.58         7.26 o
  -1 -21   7         54.80         54.29         7.23 o
   0 -21   7         60.21         59.90         7.11 o
   1 -21   7        109.89        116.23         8.90 o
  -5 -20   7         42.40         41.03         6.24 o
  -4 -20   7          7.33          4.86         4.72 o
  -3 -20   7        150.75        181.61        14.07 o
  -2 -20   7        359.70        401.14        22.57 o
  -1 -20   7         67.69         67.28         8.96 o
   0 -20   7        162.60        186.55        13.71 o
   1 -20   7        200.36        216.99        13.91 o
  -6 -19   7         47.56         54.58         4.74 o
  -5 -19   7         18.43         23.07         2.77 o
  -4 -19   7         10.77         10.83         2.49 o
  -3 -19   7         11.39         11.59         3.53 o
  -2 -19   7         15.63         12.34         6.34 o
  -1 -19   7        145.22        140.55        13.18 o
   0 -19   7        127.19        121.81        11.84 o
   1 -19   7        328.25        373.56        20.95 o
   2 -19   7         48.07         60.14         7.17 o
  -6 -18   7         44.47         42.89         3.82 o
  -5 -18   7         53.16         48.25         4.55 o
  -4 -18   7         59.65         61.06         5.31 o
  -3 -18   7        102.54        116.03         6.02 o
  -2 -18   7         83.57         88.53         7.46 o
  -1 -18   7        480.90        483.87        27.38 o
   0 -18   7        122.20        123.44        12.28 o
   1 -18   7        236.05        236.08        16.57 o
   2 -18   7         43.46         57.55         7.63 o
   3 -18   7        143.08        155.07        10.32 o
  -7 -17   7        141.46        146.98         6.36 o
  -6 -17   7        325.39        343.63        11.74 o
  -5 -17   7        338.07        339.62        12.41 o
  -4 -17   7         42.99         44.36         4.83 o
  -3 -17   7        109.97        117.01         6.32 o
  -2 -17   7         16.89         14.64         4.43 o
  -1 -17   7         65.23         69.90         6.93 o
   0 -17   7         17.87         15.53         4.04 o
   1 -17   7        429.73        428.51        24.71 o
   2 -17   7         16.32         21.84         5.95 o
   3 -17   7         16.69         19.29         4.81 o
  -7 -16   7        104.10        119.68         7.70 o
  -6 -16   7         55.63         61.36         6.61 o
  -5 -16   7          7.64          5.31         4.07 o
  -4 -16   7         51.75         41.01         4.90 o
  -3 -16   7         65.29         64.73         5.62 o
  -2 -16   7         40.79         45.32         4.92 o
  -1 -16   7          9.72          9.96         4.33 o
   0 -16   7        116.69        106.43        10.34 o
   1 -16   7        157.18        170.77        10.26 o
   2 -16   7        184.44        176.40        14.49 o
   3 -16   7        133.21        160.80        12.14 o
   4 -16   7         39.90         36.30         5.33 o
  -8 -15   7         50.41         57.24         4.84 o
  -7 -15   7         81.87         96.73         7.45 o
  -6 -15   7        172.83        165.88        10.62 o
  -5 -15   7         10.92          5.47         4.30 o
  -4 -15   7        113.87        111.50         9.08 o
  -3 -15   7        151.31        142.97         8.34 o
  -2 -15   7        112.81        111.48         6.40 o
  -1 -15   7        392.29        387.62        17.49 o
   0 -15   7        244.77        246.08        13.33 o
   1 -15   7         18.57         14.19         3.91 o
   2 -15   7          3.24          6.73         4.15 o
   3 -15   7          7.35          5.13         2.82 o
   4 -15   7          4.47          7.95         3.30 o
  -8 -14   7        126.10        128.19        18.71 o
  -7 -14   7          2.04          4.78         6.01 o
  -6 -14   7         97.77         81.01        11.28 o
  -5 -14   7         67.85         64.82         7.35 o
  -4 -14   7        223.17        203.19        12.41 o
  -3 -14   7        219.89        214.36        10.36 o
  -2 -14   7        126.98        124.96         7.86 o
  -1 -14   7        662.84        662.78        20.43 o
   0 -14   7        185.62        180.46        11.37 o
   1 -14   7         90.54         86.99         9.95 o
   2 -14   7         51.32         43.83         5.62 o
   3 -14   7        118.26        117.23         6.34 o
   4 -14   7        161.81        169.90        11.72 o
  -8 -13   7         82.71         73.90         9.11 o
  -7 -13   7         51.61         53.45         9.82 o
  -6 -13   7        229.11        192.22        17.03 o
  -5 -13   7        150.86        153.93        15.44 o
  -4 -13   7       1115.32       1103.19        36.12 o
  -3 -13   7        221.72        245.03         9.59 o
  -2 -13   7          2.10          1.90         3.64 o
  -1 -13   7        371.91        380.00        14.41 o
   0 -13   7         18.87         22.90         5.03 o
   1 -13   7         15.21         12.59         4.37 o
   2 -13   7        241.40        252.34        13.11 o
   3 -13   7         43.97         46.84         4.51 o
   4 -13   7         86.27         92.48         9.01 o
   5 -13   7        157.37        162.21        10.71 o
  -8 -12   7         18.58          9.11         5.30 o
  -7 -12   7          5.90          9.48         6.71 o
  -6 -12   7        196.53        177.24        16.82 o
  -5 -12   7         15.77         17.94         7.46 o
  -4 -12   7        153.29        145.72        15.00 o
  -3 -12   7        260.55        263.74        19.93 o
  -2 -12   7        213.17        206.41        12.50 o
  -1 -12   7        285.94        284.18        12.10 o
   0 -12   7       1301.29       1304.16        33.27 o
   1 -12   7         73.52         72.17         7.30 o
   2 -12   7          0.14          1.18         3.42 o
   3 -12   7        214.78        201.34         9.00 o
   4 -12   7        328.96        332.99        19.48 o
   5 -12   7        251.18        270.35        10.64 o
  -9 -11   7         77.69         89.07         8.71 o
  -8 -11   7         46.84         57.09         9.42 o
  -7 -11   7         77.24         67.28        10.91 o
  -6 -11   7        140.42        129.88        14.35 o
  -5 -11   7        175.17        169.03        16.30 o
  -4 -11   7        641.78        615.64        38.09 o
  -3 -11   7          3.92         16.58         6.95 o
  -2 -11   7        274.34        271.98        11.92 o
  -1 -11   7        354.31        362.55        13.90 o
   0 -11   7        500.48        472.12        16.38 o
   1 -11   7        106.69        117.98         9.06 o
   2 -11   7        798.31        791.69        27.70 o
   3 -11   7         76.28         89.46         6.11 o
   4 -11   7         69.58         79.20         9.20 o
   5 -11   7        460.47        492.30        16.70 o
  -9 -10   7        112.01        103.68         9.95 o
  -8 -10   7        236.77        233.88        17.90 o
  -7 -10   7         39.04         27.31         8.48 o
  -6 -10   7        294.00        272.38        21.37 o
  -5 -10   7        574.44        559.02        32.33 o
  -4 -10   7          6.28          9.40         4.86 o
  -3 -10   7        278.65        266.63        14.05 o
  -2 -10   7        541.43        567.18        18.18 o
  -1 -10   7        235.37        223.61        10.67 o
   0 -10   7        889.02        787.71        37.93 o
   1 -10   7        225.87        234.87        18.79 o
   2 -10   7        683.51        755.11        38.61 o
   3 -10   7         64.87         68.52        10.25 o
   4 -10   7         11.80         19.65         5.95 o
   5 -10   7        398.54        417.99        15.40 o
  -9  -9   7        108.05        114.53        11.10 o
  -8  -9   7        130.64        125.93        13.79 o
  -7  -9   7          0.62         -0.24         5.73 o
  -6  -9   7        779.31        744.04        39.41 o
  -5  -9   7        390.79        365.32        24.83 o
  -4  -9   7        565.75        572.50        22.44 o
  -3  -9   7          2.31          8.04         4.60 o
  -2  -9   7         15.09         20.75         3.95 o
  -1  -9   7         81.85         89.73         6.84 o
   0  -9   7        948.95        910.97        30.30 o
   1  -9   7        155.13        156.21        14.05 o
   2  -9   7        462.92        510.44        29.82 o
   3  -9   7        114.57        107.17        12.63 o
   4  -9   7          4.44          5.08         4.95 o
   5  -9   7        233.99        249.99        11.44 o
  -9  -8   7        199.32        204.53        15.45 o
  -6  -8   7        434.37        421.85        27.02 o
  -5  -8   7        261.66        257.39        17.51 o
  -4  -8   7         71.54         71.00         6.96 o
  -3  -8   7          5.54          7.28         4.08 o
  -2  -8   7         16.98         14.20         3.39 o
  -1  -8   7        498.10        470.07        16.81 o
   0  -8   7        211.85        201.72         9.97 o
   1  -8   7       1236.69       1211.04        31.41 o
   2  -8   7       1372.15       1260.24        56.22 o
   3  -8   7        463.01        424.88        26.69 o
   4  -8   7        263.02        271.33        18.59 o
   5  -8   7        101.86        107.32         7.44 o
  -9  -7   7        321.88        341.26        21.14 o
  -7  -7   7        399.64        363.74        24.93 o
  -6  -7   7       1232.20       1211.17        55.25 o
  -5  -7   7        320.82        290.01        21.02 o
  -4  -7   7        268.56        277.00        19.47 o
  -3  -7   7         85.05         64.22         7.78 o
  -2  -7   7        550.00        552.99        43.13 o
  -1  -7   7         77.92         76.85         5.54 o
   0  -7   7         83.95         79.49         7.53 o
   1  -7   7        694.70        699.06        21.01 o
   2  -7   7        922.53        898.99        43.88 o
   3  -7   7        189.27        183.45        16.77 o
   4  -7   7        146.86        159.71        13.87 o
   5  -7   7        112.24        109.63         7.71 o
   6  -7   7         27.09         28.02         4.67 o
  -7  -6   7         87.01         83.09        12.13 o
  -6  -6   7        109.46        111.73        13.10 o
  -5  -6   7        262.28        261.93        19.78 o
  -4  -6   7         80.13         94.36        10.64 o
  -3  -6   7        404.48        391.85        36.41 o
  -2  -6   7       1012.61       1066.89        64.88 o
  -1  -6   7         96.57         82.45        16.41 o
   0  -6   7         23.70         26.22         3.90 o
   1  -6   7       1620.32       1548.95        37.49 o
   2  -6   7        552.41        516.41        30.27 o
   3  -6   7        323.85        293.40        21.67 o
   4  -6   7         85.74         98.43        10.90 o
   5  -6   7         15.60         21.36         5.97 o
   6  -6   7        102.83        100.02         5.98 o
 -10  -5   7        268.68        284.01        16.34 o
  -8  -5   7         39.17         47.49         9.83 o
  -7  -5   7         12.83          3.62         5.92 o
  -6  -5   7         42.38         42.85         8.54 o
  -5  -5   7         38.61         46.17         8.41 o
  -4  -5   7         78.22         66.50        14.94 o
  -3  -5   7        200.21        212.67        26.07 o
  -2  -5   7        544.81        606.41        45.86 o
  -1  -5   7        102.71        111.94        19.03 o
   0  -5   7         21.18         17.16         8.65 o
   1  -5   7        253.85        233.05        10.48 o
   2  -5   7         33.21         29.01         7.29 o
   3  -5   7        172.55        177.33        16.83 o
   4  -5   7         24.83         22.87         4.84 o
   5  -5   7        155.23        161.84        12.09 o
   6  -5   7        206.27        204.31         9.31 o
  -8  -4   7         83.98         84.56        12.16 o
  -7  -4   7         67.26         53.19         9.87 o
  -6  -4   7        581.59        530.55        30.87 o
  -5  -4   7        644.75        648.09        34.30 o
  -4  -4   7        489.72        443.61        39.65 o
  -3  -4   7        712.02        680.13        48.89 o
  -2  -4   7        849.95        809.56        54.29 o
  -1  -4   7        648.24        686.13        49.46 o
   0  -4   7        596.06        501.28        40.98 o
   1  -4   7         83.72         80.33         6.02 o
   2  -4   7        142.63        123.44        13.24 o
   3  -4   7        210.49        223.88        18.59 o
   4  -4   7         76.77         69.16         6.99 o
   5  -4   7        237.26        208.47        11.09 o
   6  -4   7        141.32        153.31         7.87 o
 -10  -3   7        150.52        119.94        10.12 o
  -8  -3   7         53.83         54.48        10.35 o
  -7  -3   7         11.34         14.22         7.05 o
  -6  -3   7        174.43        162.79        15.43 o
  -5  -3   7       1662.05       1824.27        74.11 o
  -4  -3   7        606.39        540.48        44.09 o
  -3  -3   7        820.94        723.28        50.88 o
  -2  -3   7        176.57        181.29        24.02 o
  -1  -3   7        363.29        403.64        36.25 o
   0  -3   7         29.33         28.66        10.28 o
   1  -3   7        673.35        614.90        18.59 o
   2  -3   7        186.32        175.05        11.00 o
   3  -3   7         93.56        102.43         7.10 o
   4  -3   7         89.24         93.70         8.17 o
   5  -3   7          3.03          1.93         2.75 o
   6  -3   7        124.53        130.21         5.93 o
 -10  -2   7         73.20         66.27         7.84 o
  -9  -2   7        109.20         92.33        11.24 o
  -8  -2   7         99.55        108.17        13.24 o
  -7  -2   7        136.23        128.06        14.56 o
  -6  -2   7        302.09        318.30        22.43 o
  -5  -2   7        205.80        218.72        17.29 o
  -4  -2   7         79.04         69.19        14.72 o
  -3  -2   7         54.66         43.20        13.56 o
  -2  -2   7        133.07        162.20        21.99 o
  -1  -2   7        150.99        143.44        21.25 o
   0  -2   7        411.27        403.83        36.37 o
   1  -2   7        858.63        863.42        28.69 o
   2  -2   7         33.97         30.87         3.92 o
   3  -2   7        453.94        452.30        15.92 o
   4  -2   7         98.78        116.06         9.45 o
   5  -2   7        354.33        348.13        12.44 o
   6  -2   7        295.29        312.35        10.07 o
 -10  -1   7          1.42          3.61         4.28 o
  -9  -1   7         73.06         73.59        10.34 o
  -8  -1   7         97.71        109.94        13.22 o
  -7  -1   7         77.10         65.87        10.77 o
  -6  -1   7         54.80         64.61        10.04 o
  -5  -1   7        363.96        371.13        23.53 o
  -4  -1   7        350.41        310.58        32.96 o
  -3  -1   7          8.79          7.26         7.13 o
  -2  -1   7        586.29        581.33        44.54 o
  -1  -1   7         20.72          8.17         7.23 o
   0  -1   7        881.14        805.79        54.69 o
   1  -1   7        548.46        555.37        29.37 o
   2  -1   7        471.80        473.66        16.04 o
   3  -1   7        425.16        405.44        20.60 o
   4  -1   7        593.45        620.42        53.70 o
   5  -1   7         54.00         54.11         4.97 o
   6  -1   7         83.68         76.78         4.68 o
 -10   0   7         32.30         29.84         6.19 o
  -9   0   7         62.09         67.49        10.04 o
  -8   0   7        107.08        112.02        13.51 o
  -7   0   7         13.30          8.62         6.64 o
  -6   0   7         13.64         11.81         5.23 o
  -5   0   7         49.17         50.07         8.34 o
  -4   0   7        788.60        714.94        52.05 o
  -3   0   7         98.06         77.26        16.09 o
  -2   0   7         95.96        115.41        19.06 o
  -1   0   7         49.30         30.22        11.37 o
   0   0   7       1073.12        862.77        56.86 o
   1   0   7        125.56        133.78        12.44 o
   2   0   7         17.40         18.17         2.92 o
   3   0   7         35.16         24.14         4.13 o
   4   0   7          0.39          3.29         4.17 o
   5   0   7         21.24         24.10         3.83 o
   6   0   7          1.45          0.83         2.54 o
 -10   1   7          5.32          3.57         4.23 o
  -9   1   7         94.62         95.84        11.40 o
  -8   1   7        112.46        119.91        13.81 o
  -7   1   7         88.83         90.99        12.19 o
  -6   1   7         75.94         94.95        11.88 o
  -5   1   7        397.23        412.90        25.11 o
  -4   1   7        344.55        357.47        35.29 o
  -3   1   7         13.69          4.18         6.99 o
  -2   1   7        557.66        560.62        43.26 o
  -1   1   7         20.42          0.29         6.43 o
   0   1   7        855.73        820.76        55.06 o
   1   1   7        554.83        520.57        17.96 o
   2   1   7        432.47        454.89        14.83 o
   3   1   7        445.34        412.03        18.06 o
   4   1   7        592.41        610.21        44.93 o
   5   1   7         36.11         42.16         4.49 o
   6   1   7         74.91         77.29         8.87 o
 -10   2   7         71.29         75.99         8.56 o
  -9   2   7        109.88        103.73        11.67 o
  -8   2   7        104.51        100.88        12.83 o
  -7   2   7        137.75        125.98        14.40 o
  -6   2   7        268.10        288.38        21.10 o
  -5   2   7        191.14        216.46        17.26 o
  -4   2   7         87.18         80.91        16.44 o
  -3   2   7         64.32         47.08        12.16 o
  -2   2   7        139.17        141.72        21.06 o
  -1   2   7        140.61        138.88        20.70 o
   0   2   7        394.05        432.35        37.45 o
   1   2   7        914.16        885.27        24.11 o
   2   2   7         37.10         36.11         3.75 o
   3   2   7        482.73        472.81        16.89 o
   4   2   7        138.38        134.71         9.96 o
   5   2   7        353.45        342.13        15.04 o
   6   2   7        279.92        278.87        17.50 o
 -10   3   7        145.70        135.07        11.11 o
  -9   3   7         83.26         83.95        10.49 o
  -8   3   7         49.01         50.31         9.40 o
  -7   3   7         15.26         21.24         7.64 o
  -6   3   7        184.54        178.46        16.38 o
  -5   3   7       1601.51       1763.96        50.87 o
  -4   3   7        601.27        546.38        44.10 o
  -3   3   7        772.25        699.39        50.03 o
  -2   3   7        162.66        177.19        23.52 o
  -1   3   7        362.10        397.22        36.04 o
   0   3   7         28.39         38.47         9.94 o
   1   3   7        610.89        583.61        20.53 o
   2   3   7        206.91        189.92         8.08 o
   3   3   7        111.17        101.12         7.04 o
   4   3   7        101.00        107.86         7.03 o
   5   3   7          1.07          1.25         3.69 o
   6   3   7        123.65        124.19        11.28 o
 -10   4   7         94.35         97.43         9.16 o
  -9   4   7        251.71        262.79        13.16 o
  -8   4   7         75.74         69.25        10.77 o
  -7   4   7         61.56         60.20        10.57 o
  -6   4   7        556.74        559.99        31.76 o
  -5   4   7        620.31        665.22        24.69 o
  -4   4   7        474.02        411.15        37.47 o
  -3   4   7        673.14        632.95        47.13 o
  -2   4   7        915.66        781.26        53.08 o
  -1   4   7        667.71        603.87        45.58 o
   0   4   7        599.00        528.34        42.04 o
   1   4   7         87.11         85.15         6.12 o
   2   4   7        134.23        135.46         8.02 o
   3   4   7        217.42        224.71        10.57 o
   4   4   7         99.06         85.79         6.35 o
   5   4   7        235.86        212.46        20.19 o
   6   4   7        137.80        160.98        12.58 o
 -10   5   7        261.76        292.75        16.56 o
  -9   5   7        275.66        286.44        13.66 o
  -8   5   7         39.10         47.68         9.06 o
  -7   5   7          9.29          8.03         6.81 o
  -6   5   7         43.26         40.79         8.93 o
  -5   5   7         35.55         37.14         5.46 o
  -4   5   7         74.23         73.26         8.02 o
  -3   5   7        209.65        217.07        26.66 o
  -2   5   7        501.28        605.43        45.79 o
  -1   5   7         89.54         80.48        16.99 o
   0   5   7         14.87         34.56        10.15 o
   1   5   7        279.12        246.72        10.76 o
   2   5   7         25.49         24.22         4.13 o
   3   5   7        167.90        164.82         9.04 o
   4   5   7         16.04         13.92         3.67 o
   5   5   7        121.21        127.95         8.74 o
   6   5   7        198.34        212.93        14.41 o
  -9   6   7        226.63        223.54        11.61 o
  -8   6   7         12.94         14.87         4.94 o
  -7   6   7        102.25         97.18        12.73 o
  -6   6   7        123.81        134.07        14.63 o
  -5   6   7        275.27        286.47        14.71 o
  -4   6   7        104.34        109.33        11.79 o
  -3   6   7        423.47        379.20        35.46 o
  -2   6   7       1079.34       1019.83        62.70 o
  -1   6   7        105.06         81.99        16.93 o
   0   6   7         34.02         34.44         4.02 o
   1   6   7       1629.22       1568.96        38.03 o
   2   6   7        525.26        499.07        16.94 o
   3   6   7        320.07        284.22        12.15 o
   4   6   7         82.44         77.96         6.24 o
   5   6   7         17.50         20.19         3.53 o
   6   6   7         97.57        108.06         9.70 o
  -9   7   7        334.09        311.10        14.25 o
  -8   7   7         40.59         40.26         6.19 o
  -7   7   7        376.81        378.57        25.23 o
  -6   7   7       1235.71       1228.72        55.60 o
  -5   7   7        311.19        307.16        22.06 o
  -4   7   7        254.78        241.10        18.62 o
  -3   7   7         81.25         64.29        10.61 o
  -2   7   7        555.37        554.28        43.04 o
  -1   7   7         84.82         62.84        13.89 o
   0   7   7        107.27         95.81         7.83 o
   1   7   7        681.58        724.79        21.53 o
   2   7   7        993.31        960.93        26.54 o
   3   7   7        166.75        167.83         9.18 o
   4   7   7        142.50        132.57         7.84 o
   5   7   7        111.38        111.15         7.76 o
   6   7   7         29.56         26.64         5.12 o
  -9   8   7        181.19        190.86        10.04 o
  -8   8   7        237.72        243.35        13.12 o
  -7   8   7          6.15         10.57         4.49 o
  -6   8   7        457.21        431.07        19.43 o
  -5   8   7        248.52        233.54        14.56 o
  -4   8   7         70.48         75.38        10.10 o
  -3   8   7         12.07          9.32         3.48 o
  -2   8   7         13.66          7.12         3.09 o
  -1   8   7        503.11        460.22        13.42 o
   0   8   7        183.57        171.98        10.89 o
   1   8   7       1270.91       1313.79        46.16 o
   2   8   7       1411.87       1384.23        40.73 o
   3   8   7        431.84        439.22        15.96 o
   4   8   7        225.27        230.84        10.26 o
   5   8   7         74.82         85.90         6.93 o
  -9   9   7        134.32        123.47         7.59 o
  -8   9   7        131.61        114.82         8.79 o
  -7   9   7          1.93          2.58         3.79 o
  -6   9   7        758.65        673.76        26.42 o
  -5   9   7        421.42        388.05        25.66 o
  -4   9   7        555.46        522.27        30.53 o
  -3   9   7          3.69          6.22         5.47 o
  -2   9   7         14.35         11.92         2.86 o
  -1   9   7        104.28         84.79         5.40 o
   0   9   7       1002.03        964.89        30.53 o
   1   9   7        177.22        175.70         9.39 o
   2   9   7        484.98        481.64        16.67 o
   3   9   7        105.03        105.68         7.66 o
   4   9   7          6.54          2.60         3.18 o
   5   9   7        259.77        277.14        12.33 o
  -9  10   7         93.84         90.26         7.45 o
  -8  10   7        213.26        212.65        11.57 o
  -7  10   7         44.78         35.33         5.80 o
  -6  10   7        288.16        274.95        12.01 o
  -5  10   7        581.21        478.61        29.44 o
  -4  10   7          8.32          6.32         5.60 o
  -3  10   7        259.65        253.82        29.60 o
  -2  10   7        522.39        540.20        47.45 o
  -1  10   7        202.82        193.17         9.49 o
   0  10   7        843.10        784.62        22.79 o
   1  10   7        263.33        246.36        15.70 o
   2  10   7        698.28        674.79        20.75 o
   3  10   7         56.06         65.52         5.88 o
   4  10   7         11.28         18.61         4.57 o
   5  10   7        404.42        435.50        16.42 o
  -9  11   7         94.97         85.01         8.13 o
  -8  11   7         61.08         52.94         5.79 o
  -7  11   7         56.60         53.96         6.60 o
  -6  11   7        162.92        162.92        11.39 o
  -5  11   7        190.44        184.60        17.10 o
  -4  11   7        634.07        528.24        31.16 o
  -3  11   7          9.46         11.91         5.70 o
  -2  11   7        254.92        241.22        34.77 o
  -1  11   7        377.22        405.93        14.74 o
   0  11   7        521.86        488.37        16.74 o
   1  11   7         99.00        106.48         9.27 o
   2  11   7        752.02        731.53        26.64 o
   3  11   7         81.10         76.82         7.63 o
   4  11   7         60.28         76.54         7.04 o
   5  11   7        475.84        489.01        23.84 o
  -8  12   7         25.80         21.80         4.09 o
  -7  12   7          9.51         10.12         4.12 o
  -6  12   7        182.77        164.84        11.35 o
  -5  12   7         18.75          9.80         6.14 o
  -4  12   7        149.45        127.48        14.21 o
  -3  12   7        254.09        218.86        18.44 o
  -2  12   7        208.88        206.30        21.46 o
  -1  12   7        278.10        284.19        12.55 o
   0  12   7       1326.10       1319.90        53.85 o
   1  12   7         91.19         90.47        12.58 o
   2  12   7          6.15          6.43         6.58 o
   3  12   7        173.31        166.94        15.72 o
   4  12   7        293.36        325.98        20.25 o
   5  12   7        247.86        282.07        15.94 o
  -8  13   7         70.57         69.71         5.80 o
  -7  13   7         42.16         48.31         5.91 o
  -6  13   7        215.96        208.20        16.98 o
  -5  13   7        175.55        152.40        15.40 o
  -4  13   7       1122.25       1026.00        49.25 o
  -3  13   7        250.69        225.27        18.84 o
  -2  13   7          4.15          8.48         5.60 o
  -1  13   7        379.08        402.69        37.14 o
   0  13   7         15.41         14.82         3.53 o
   1  13   7          6.76          5.43         2.97 o
   2  13   7        213.88        229.32        18.45 o
   3  13   7         36.54         29.23         7.63 o
   4  13   7         78.09         84.00         9.82 o
   5  13   7        152.88        167.72        10.94 o
  -8  14   7        125.83        127.49        10.13 o
  -7  14   7          4.07          3.21         4.92 o
  -6  14   7         92.98         74.66         7.66 o
  -5  14   7         70.58         66.00        10.55 o
  -4  14   7        200.33        167.78        16.23 o
  -3  14   7        171.78        175.05        16.66 o
  -2  14   7         80.12         89.71        12.24 o
  -1  14   7        688.51        715.23        60.83 o
   0  14   7        190.23        182.76         9.27 o
   1  14   7        111.55         94.49         8.74 o
   2  14   7         41.54         39.56         4.50 o
   3  14   7        117.60        117.63         8.41 o
   4  14   7        165.41        171.91         8.73 o
  -7  15   7         85.90         83.16         9.53 o
  -6  15   7        174.49        161.83        14.69 o
  -5  15   7         10.38         10.19         6.47 o
  -4  15   7        107.68        110.14        13.31 o
  -3  15   7        151.29        141.22        14.95 o
  -2  15   7        102.49         92.57        12.20 o
  -1  15   7        348.53        347.72        24.07 o
   0  15   7        292.25        278.11        26.45 o
   1  15   7         19.07         16.31         4.39 o
   2  15   7          1.06          2.19         3.52 o
   3  15   7          8.84          9.68         3.65 o
   4  15   7          6.99          8.76         2.59 o
  -7  16   7        103.20         94.31         9.23 o
  -6  16   7         61.36         51.32         8.57 o
  -5  16   7          9.03          7.30         5.97 o
  -4  16   7         59.62         38.78         8.63 o
  -3  16   7         65.37         61.93        10.23 o
  -2  16   7         46.62         54.18         9.57 o
  -1  16   7          4.71          9.11         6.23 o
   0  16   7         98.17         93.74        11.89 o
   1  16   7        153.16        158.42        10.14 o
   2  16   7        184.13        170.15        10.06 o
   3  16   7        139.74        158.85         8.80 o
   4  16   7         30.86         27.37         4.71 o
  -7  17   7        138.79        144.36        10.63 o
  -6  17   7        339.93        320.65        19.67 o
  -5  17   7        324.58        323.05        21.16 o
  -4  17   7         41.97         47.44         8.91 o
  -3  17   7        112.46        113.25        13.12 o
  -2  17   7         19.71         12.08         6.36 o
  -1  17   7         62.76         60.13         9.80 o
   0  17   7         22.80         19.79         7.02 o
   1  17   7        461.20        473.33        18.38 o
   2  17   7         24.28         18.66         4.33 o
   3  17   7         19.61         22.74         3.55 o
  -6  18   7         41.93         40.64         6.69 o
  -5  18   7         49.33         40.16         7.47 o
  -4  18   7         58.38         54.73         9.05 o
  -3  18   7        121.49        118.59        12.91 o
  -2  18   7         96.04         86.47        11.44 o
  -1  18   7        510.96        504.52        28.71 o
   0  18   7        100.35        107.28        11.86 o
   1  18   7        234.37        251.09        17.68 o
   2  18   7         43.48         48.49         4.76 o
   3  18   7        148.86        161.95        10.86 o
  -6  19   7         49.10         48.83         6.31 o
  -5  19   7         22.35         24.03         4.02 o
  -4  19   7         10.30          8.08         4.98 o
  -3  19   7         10.02          6.47         5.03 o
  -2  19   7         15.72         21.17         7.13 o
  -1  19   7        124.43        104.77        11.58 o
   0  19   7        147.73        145.90        13.21 o
   1  19   7        324.02        371.32        21.23 o
   2  19   7         54.22         62.52         7.30 o
  -5  20   7         43.07         42.24         6.21 o
  -4  20   7          2.90          6.08         4.25 o
  -3  20   7        163.24        173.72        13.80 o
  -2  20   7        368.94        395.95        22.80 o
  -1  20   7         76.84         81.53         9.69 o
   0  20   7        150.24        161.85        13.04 o
   1  20   7        196.17        222.16        14.44 o
  -4  21   7          1.54          2.68         3.14 o
  -3  21   7        273.30        279.57        16.78 o
  -2  21   7         57.42         53.54         7.35 o
  -1  21   7         60.52         62.86         7.76 o
   0  21   7         45.37         41.05         6.27 o
   1  21   7         99.24        108.00         8.66 o
  -3  22   7          2.43          4.23         3.06 o
  -2  22   7         24.88         28.07         4.95 o
  -1  22   7         48.71         49.30         6.15 o
  -4 -20   8        140.73        148.82        10.22 o
  -3 -20   8         23.12         25.84         5.16 o
  -2 -20   8         22.94         20.08         4.72 o
  -1 -20   8        228.55        230.90        13.71 o
  -5 -19   8        209.88        234.57        13.67 o
  -4 -19   8         67.21         81.40         6.53 o
  -3 -19   8        317.99        349.66        13.30 o
  -2 -19   8        216.87        233.62        10.28 o
  -1 -19   8          4.18          6.98         4.42 o
   0 -19   8          2.80         -0.91         3.43 o
  -5 -18   8        114.10        109.99         5.58 o
  -4 -18   8         60.60         49.34         5.11 o
  -3 -18   8         35.88         36.69         4.67 o
  -2 -18   8         89.18         93.93         6.88 o
  -1 -18   8        509.00        519.41        18.19 o
   0 -18   8         89.17         98.15         9.44 o
   1 -18   8        369.41        378.08        19.09 o
  -6 -17   8         73.02         76.39         3.92 o
  -5 -17   8        136.17        142.42         5.96 o
  -4 -17   8         97.17         98.58         5.15 o
  -3 -17   8         47.94         52.53         5.91 o
  -2 -17   8          5.32          5.38         3.64 o
  -1 -17   8         46.65         60.08         8.97 o
   0 -17   8        147.80        134.88         8.14 o
   1 -17   8         91.58         83.40         8.56 o
  -7 -16   8         26.47         27.27         3.48 o
  -6 -16   8         37.74         36.41         3.77 o
  -5 -16   8         64.29         70.48         5.25 o
  -4 -16   8         10.27         10.12         2.69 o
  -3 -16   8          1.57         -1.31         3.56 o
  -2 -16   8        429.74        427.26        17.58 o
  -1 -16   8       1124.96       1195.51        36.04 o
   0 -16   8          8.01          4.91         3.26 o
   1 -16   8        129.00        139.59         8.16 o
   2 -16   8         90.59         99.23         5.99 o
  -7 -15   8         19.32         17.54         2.77 o
  -6 -15   8          4.00          3.79         2.86 o
  -5 -15   8        114.11        122.46         7.05 o
  -4 -15   8        117.10        131.85         9.23 o
  -3 -15   8        295.77        312.01        15.37 o
  -2 -15   8        377.55        370.12        16.51 o
  -1 -15   8         76.41         92.78         7.91 o
   0 -15   8         27.24         27.41         4.69 o
   1 -15   8         68.57         68.22         6.12 o
   2 -15   8        122.50        129.37         7.52 o
   3 -15   8        207.25        197.77        12.21 o
  -7 -14   8        216.21        224.65        10.73 o
  -6 -14   8         44.75         45.96         5.73 o
  -5 -14   8        201.78        212.83         9.71 o
  -4 -14   8        157.00        169.11        11.83 o
  -3 -14   8         19.57         20.71         3.83 o
  -2 -14   8         46.86         42.58         4.97 o
  -1 -14   8        255.13        274.40        13.91 o
   0 -14   8         20.13         15.34         4.23 o
   1 -14   8          6.06          4.40         3.26 o
   2 -14   8         57.37         68.59         8.54 o
   3 -14   8         60.47         56.81         6.85 o
  -8 -13   8        693.22        660.67        29.24 o
  -7 -13   8          7.10          1.86         3.41 o
  -6 -13   8        353.18        390.60        16.57 o
  -5 -13   8         41.72         36.82         5.67 o
  -4 -13   8        180.30        195.25        11.73 o
  -3 -13   8         11.18         13.42         3.57 o
  -2 -13   8        552.51        557.53        18.37 o
  -1 -13   8        136.39        145.55         8.43 o
   0 -13   8         81.34         88.60         7.65 o
   1 -13   8         55.64         51.69         8.93 o
   2 -13   8         76.19         73.56         9.59 o
   3 -13   8         44.16         47.98         7.13 o
   4 -13   8         37.50         41.55         5.46 o
  -8 -12   8        407.98        380.05        17.76 o
  -7 -12   8         95.30        100.01        11.28 o
  -6 -12   8        340.53        342.62        22.46 o
  -5 -12   8        275.78        251.83        19.17 o
  -4 -12   8         36.91         30.27         5.77 o
  -3 -12   8        295.92        304.21        15.55 o
  -2 -12   8        142.01        127.01         9.95 o
  -1 -12   8         16.58         20.92         7.93 o
   0 -12   8        774.20        755.44        38.38 o
   1 -12   8        133.33        131.25        13.46 o
   2 -12   8        452.37        473.19        26.64 o
   3 -12   8        283.81        264.33        17.14 o
   4 -12   8         17.61         18.73         4.86 o
  -8 -11   8        640.92        592.74        29.09 o
  -7 -11   8        553.10        520.52        28.74 o
  -6 -11   8          3.44          4.55         5.79 o
  -5 -11   8        249.01        249.68        19.22 o
  -4 -11   8          4.46          3.01         5.03 o
  -3 -11   8         63.12         66.92         7.60 o
  -2 -11   8        102.61        102.01         9.07 o
  -1 -11   8        436.15        448.21        19.75 o
   0 -11   8        185.22        207.86        22.03 o
   1 -11   8         99.38         85.81        11.39 o
   2 -11   8         71.74         75.05        10.23 o
   3 -11   8        324.66        352.77        22.52 o
   4 -11   8         60.92         78.20         8.45 o
  -8 -10   8         70.43         59.43         8.73 o
  -7 -10   8        447.37        409.52        25.06 o
  -6 -10   8         45.24         44.51         8.41 o
  -5 -10   8        260.01        266.12        26.23 o
  -4 -10   8        300.91        303.11        15.22 o
  -3 -10   8        107.96        118.41        11.70 o
  -2 -10   8        266.78        275.80        12.30 o
  -1 -10   8         83.10         71.91         9.77 o
   0 -10   8        293.70        297.87        15.62 o
   1 -10   8          0.72         -2.48         5.63 o
   2 -10   8         45.59         41.37         8.55 o
   3 -10   8        185.55        199.76        11.12 o
   4 -10   8        173.69        168.83        12.86 o
  -9  -9   8        225.09        222.21        14.02 o
  -8  -9   8         93.64         83.51        10.22 o
  -7  -9   8        481.59        452.17        27.01 o
  -6  -9   8        407.31        369.37        24.53 o
  -5  -9   8         19.19         20.59         7.52 o
  -4  -9   8        141.32        167.97        11.19 o
  -3  -9   8        104.64         89.12         8.50 o
  -2  -9   8        447.12        426.92        15.63 o
  -1  -9   8         65.48         70.03         7.72 o
   0  -9   8         78.57         81.59         8.48 o
   1  -9   8          6.66          3.60         6.31 o
   2  -9   8        149.18        166.95        15.75 o
   3  -9   8         11.72         20.22         4.80 o
   4  -9   8        110.98        102.11        10.58 o
   5  -9   8        309.07        333.19        16.77 o
  -9  -8   8          3.26          2.94         3.97 o
  -8  -8   8         21.97         28.69         7.46 o
  -7  -8   8        185.54        184.77        16.58 o
  -6  -8   8        494.23        524.91        65.13 o
  -5  -8   8         24.74         27.56         7.64 o
  -4  -8   8        279.69        290.97        17.88 o
  -3  -8   8        209.85        192.18         9.93 o
  -2  -8   8       1667.27       1594.62        38.86 o
  -1  -8   8       1573.41       1450.87        38.17 o
   0  -8   8        941.42        836.54        24.17 o
   1  -8   8       1127.57       1109.72        36.38 o
   2  -8   8          8.10         11.95         6.79 o
   3  -8   8        183.30        174.13        10.83 o
   4  -8   8        177.30        167.00        13.66 o
   5  -8   8        139.58        173.42        11.55 o
  -9  -7   8        165.28        155.22        12.41 o
  -8  -7   8         30.17         27.42         7.61 o
  -7  -7   8        151.93        133.80        14.19 o
  -6  -7   8         63.60         71.92         6.23 o
  -5  -7   8        148.13        163.22        10.94 o
  -4  -7   8        265.27        272.89        14.40 o
  -3  -7   8         15.43         13.59         3.95 o
  -2  -7   8        334.65        309.68        12.74 o
  -1  -7   8        139.01        132.68         8.43 o
   0  -7   8        385.50        395.49        14.88 o
   1  -7   8         79.66         82.90         8.69 o
   2  -7   8        234.39        223.75        18.57 o
   3  -7   8         34.52         32.27         7.86 o
   4  -7   8        164.34        187.11        14.62 o
   5  -7   8         45.89         55.00         6.80 o
  -9  -6   8          4.29          4.59         4.71 o
  -7  -6   8         24.41         25.35         7.68 o
  -6  -6   8        428.52        420.04        26.85 o
  -5  -6   8         26.21         28.28         7.11 o
  -4  -6   8        201.55        223.06        16.52 o
  -3  -6   8        205.14        174.42         9.19 o
  -2  -6   8        747.40        695.14        22.81 o
  -1  -6   8       1908.09       1832.93        43.31 o
   0  -6   8        538.54        504.33        14.67 o
   1  -6   8         88.21         78.70         8.92 o
   2  -6   8        428.63        407.96        18.22 o
   3  -6   8        286.97        296.63        16.87 o
   4  -6   8        153.16        156.63        13.72 o
   5  -6   8         59.06         58.85         7.25 o
  -9  -5   8         27.06         18.10         6.06 o
  -8  -5   8         63.52         56.82        10.05 o
  -7  -5   8         84.02         84.62        11.76 o
  -6  -5   8         62.41         69.43        10.76 o
  -5  -5   8         37.43         38.00         7.71 o
  -4  -5   8        115.45         96.64        12.09 o
  -3  -5   8        186.87        187.60         9.46 o
  -2  -5   8        891.68        848.10        23.89 o
  -1  -5   8        706.58        671.75        20.42 o
   0  -5   8        575.38        543.90        15.36 o
   1  -5   8        723.28        708.49        18.37 o
   2  -5   8        696.61        673.67        25.11 o
   3  -5   8        287.74        253.05        13.58 o
   4  -5   8        271.96        289.63        19.48 o
   5  -5   8        166.48        176.40        12.51 o
  -8  -4   8         75.72         77.54        11.44 o
  -7  -4   8         41.14         45.04         9.26 o
  -6  -4   8        470.77        516.71        30.41 o
  -5  -4   8        306.28        337.49        22.78 o
  -4  -4   8        405.12        420.06        25.41 o
  -3  -4   8        499.61        471.57        19.48 o
  -2  -4   8         35.31         32.16         5.00 o
  -1  -4   8        236.60        231.54        10.49 o
   0  -4   8        341.19        323.06        11.01 o
   1  -4   8        593.97        563.77        15.75 o
   2  -4   8        641.84        571.78        22.52 o
   3  -4   8        754.27        707.76        25.75 o
   4  -4   8        610.65        618.00        31.50 o
   5  -4   8         32.89         35.61         6.20 o
  -8  -3   8        447.83        477.86        28.48 o
  -7  -3   8        404.48        442.10        27.69 o
  -6  -3   8        414.21        464.46        28.40 o
  -5  -3   8         63.04         64.02         9.79 o
  -4  -3   8         42.60         48.03         8.89 o
  -3  -3   8          5.10          6.63         3.25 o
  -2  -3   8        322.66        351.14        13.11 o
  -1  -3   8        331.84        322.67        12.58 o
   0  -3   8        215.83        195.00        11.66 o
   1  -3   8        188.82        183.39         8.13 o
   2  -3   8        127.79        118.33         9.36 o
   3  -3   8        301.91        280.07        17.70 o
   4  -3   8         25.03         31.93        10.47 o
   5  -3   8          0.70         -0.83         4.17 o
  -9  -2   8          6.06          4.52         5.37 o
  -8  -2   8         91.40        107.72        13.03 o
  -7  -2   8        291.47        296.39        22.00 o
  -6  -2   8        327.98        353.33        24.16 o
  -5  -2   8         49.90         38.09         7.76 o
  -4  -2   8         56.87         56.37         9.17 o
  -3  -2   8        601.10        630.30        22.99 o
  -2  -2   8         83.27         77.52         5.77 o
  -1  -2   8        228.42        215.67         9.82 o
   0  -2   8       1611.71       1551.28        32.39 o
   1  -2   8         41.18         35.57         4.38 o
   2  -2   8        539.15        490.10        16.64 o
   3  -2   8        184.01        181.55         9.29 o
   4  -2   8         51.51         50.13         6.06 o
   5  -2   8        226.26        239.32        10.79 o
  -9  -1   8         32.54         36.51         7.97 o
  -8  -1   8        554.02        614.74        33.62 o
  -7  -1   8         45.69         40.26         8.57 o
  -6  -1   8        321.17        325.57        22.87 o
  -5  -1   8         93.54        104.65        12.03 o
  -4  -1   8         47.98         65.05        10.00 o
  -3  -1   8        990.29       1006.36        32.63 o
  -2  -1   8        268.72        300.55        14.53 o
  -1  -1   8        260.48        250.89         9.23 o
   0  -1   8         16.09         16.29         2.79 o
   1  -1   8        409.38        380.23        10.80 o
   2  -1   8        356.64        341.36        11.38 o
   3  -1   8         52.54         59.21         6.87 o
   4  -1   8         32.79         34.52         5.51 o
   5  -1   8         29.21         29.96         4.28 o
  -9   0   8          9.55          8.34         5.70 o
  -8   0   8        118.91        121.55        13.91 o
  -7   0   8         64.37         57.94        10.03 o
  -6   0   8         26.45         23.06         7.62 o
  -5   0   8        594.23        668.95        35.18 o
  -4   0   8          1.28          1.43         4.94 o
  -3   0   8        568.85        544.92        22.28 o
  -2   0   8          7.97          2.57         3.86 o
  -1   0   8        151.41        137.01         6.55 o
   0   0   8         12.58         18.52         2.89 o
   1   0   8        216.50        209.42         7.65 o
   2   0   8        779.87        757.15        21.70 o
   3   0   8          7.92         11.15         4.66 o
   4   0   8         55.57         74.66         7.20 o
   5   0   8        383.46        374.42        14.68 o
  -9   1   8         41.40         44.64         8.10 o
  -8   1   8        558.82        611.14        33.37 o
  -7   1   8         57.89         52.53         9.88 o
  -6   1   8        281.91        311.47        22.28 o
  -5   1   8        122.52        138.89         9.71 o
  -4   1   8         64.29         74.66         8.26 o
  -3   1   8       1007.37        992.78        55.78 o
  -2   1   8        289.52        298.09        14.58 o
  -1   1   8        262.73        246.31         9.05 o
   0   1   8         15.30         10.95         3.53 o
   1   1   8        392.91        359.52        11.73 o
   2   1   8        375.20        337.20        11.38 o
   3   1   8         54.83         64.15         5.58 o
   4   1   8         36.14         39.72         5.71 o
   5   1   8         27.64         24.95         4.10 o
  -9   2   8          6.58          3.43         5.07 o
  -8   2   8         90.56         97.48        12.74 o
  -7   2   8        305.39        315.72        22.92 o
  -6   2   8        343.54        356.54        24.23 o
  -5   2   8         57.34         47.34         5.96 o
  -4   2   8         62.22         61.40         6.44 o
  -3   2   8        588.46        622.39        36.74 o
  -2   2   8         69.04         61.97        12.74 o
  -1   2   8        197.06        196.14         9.14 o
   0   2   8       1670.19       1611.29        38.41 o
   1   2   8         35.42         32.60         3.58 o
   2   2   8        463.86        434.03        16.36 o
   3   2   8        160.74        152.43         8.45 o
   4   2   8         44.63         41.96         5.82 o
   5   2   8        225.84        244.49        11.24 o
  -9   3   8        142.92        155.80         9.54 o
  -8   3   8        441.76        482.54        28.46 o
  -7   3   8        398.68        483.21        29.26 o
  -6   3   8        394.16        388.84        25.54 o
  -5   3   8         54.20         56.73         6.49 o
  -4   3   8         48.77         47.63         5.89 o
  -3   3   8          3.35          3.77         4.08 o
  -2   3   8        347.97        318.20        15.38 o
  -1   3   8        346.38        321.67        10.77 o
   0   3   8        210.06        210.23         9.80 o
   1   3   8        200.38        189.09         9.57 o
   2   3   8        154.32        131.20         8.09 o
   3   3   8        289.18        272.15        11.55 o
   4   3   8         32.96         28.70         5.16 o
   5   3   8          0.32          4.14         3.10 o
  -9   4   8          8.45          9.16         3.72 o
  -8   4   8         71.45         66.32        10.43 o
  -7   4   8         32.27         24.75         8.01 o
  -6   4   8        487.41        496.76        29.75 o
  -5   4   8        335.71        356.49        16.45 o
  -4   4   8        456.29        515.09        28.86 o
  -3   4   8        503.55        448.15        27.69 o
  -2   4   8         26.30         18.56         5.89 o
  -1   4   8        222.64        229.98         8.94 o
   0   4   8        397.36        355.43        13.33 o
   1   4   8        581.10        542.21        17.86 o
   2   4   8        579.04        564.61        18.39 o
   3   4   8        762.83        746.10        21.75 o
   4   4   8        588.65        610.86        22.49 o
   5   4   8         43.16         41.70         4.71 o
  -9   5   8         27.27         20.66         4.16 o
  -8   5   8         61.68         67.66        10.27 o
  -7   5   8         90.86         81.74        11.62 o
  -6   5   8         60.86         60.76        10.43 o
  -5   5   8         60.05         68.51         7.09 o
  -4   5   8         94.51         94.14        11.25 o
  -3   5   8        181.06        178.29        16.78 o
  -2   5   8        854.81        808.26        28.17 o
  -1   5   8        684.88        652.42        17.24 o
   0   5   8        574.80        539.83        17.45 o
   1   5   8        724.74        698.53        21.21 o
   2   5   8        710.99        671.74        20.65 o
   3   5   8        246.28        248.03        10.94 o
   4   5   8        318.75        313.14        11.63 o
   5   5   8        162.70        181.27         9.03 o
  -9   6   8          3.29          4.34         3.20 o
  -8   6   8          5.58          1.83         3.83 o
  -7   6   8         32.50         29.27         7.95 o
  -6   6   8        424.25        441.96        27.64 o
  -5   6   8         28.71         29.16         5.09 o
  -4   6   8        229.39        267.17        13.81 o
  -3   6   8        181.17        164.20        16.07 o
  -2   6   8        718.34        670.66        20.28 o
  -1   6   8       1857.27       1817.24        42.99 o
   0   6   8        506.68        472.69        16.10 o
   1   6   8         87.09         83.00         6.71 o
   2   6   8        486.28        486.11        16.75 o
   3   6   8        318.70        320.28        12.64 o
   4   6   8        154.28        156.63         7.83 o
   5   6   8         73.85         80.30         8.70 o
  -9   7   8        158.15        158.75         8.71 o
  -8   7   8         29.56         28.94         5.15 o
  -7   7   8        143.46        149.69        10.36 o
  -6   7   8         69.33         75.81        11.15 o
  -5   7   8        160.61        174.41        11.40 o
  -4   7   8        253.52        263.47        13.91 o
  -3   7   8         11.30          9.27         3.78 o
  -2   7   8        311.86        295.86        15.81 o
  -1   7   8        129.93        127.32         7.94 o
   0   7   8        394.55        373.59        13.97 o
   1   7   8         69.46         67.72         7.51 o
   2   7   8        210.29        202.38        10.13 o
   3   7   8         32.86         21.98         4.06 o
   4   7   8        173.03        193.40         8.58 o
  -9   8   8          3.54          1.23         2.90 o
  -8   8   8         18.37         17.68         4.47 o
  -7   8   8        205.88        194.06        11.70 o
  -6   8   8        484.53        495.08        29.38 o
  -5   8   8         28.43         27.84         5.33 o
  -4   8   8        259.47        255.95        13.84 o
  -3   8   8        213.12        206.68        17.39 o
  -2   8   8       1676.83       1613.97        79.97 o
  -1   8   8       1597.03       1498.37        55.39 o
   0   8   8        934.69        844.82        23.86 o
   1   8   8       1125.73       1039.85        34.31 o
   2   8   8         17.93         20.10         4.31 o
   3   8   8        199.19        180.00         9.07 o
   4   8   8        167.19        182.46         8.19 o
  -9   9   8        219.46        206.59        13.13 o
  -8   9   8         80.09         75.33         6.67 o
  -7   9   8        447.18        425.24        18.87 o
  -6   9   8        444.26        453.75        27.84 o
  -5   9   8          8.70         13.19         4.50 o
  -4   9   8        132.14        141.47        16.45 o
  -3   9   8         93.56         97.65         9.86 o
  -2   9   8        454.67        460.45        16.01 o
  -1   9   8         71.07         71.07         7.48 o
   0   9   8         76.44         69.82         6.31 o
   1   9   8         10.43          6.06         4.86 o
   2   9   8        169.90        153.79        10.68 o
   3   9   8         26.04         26.88         5.42 o
   4   9   8        107.22         92.24         9.92 o
  -8  10   8         74.73         64.79         5.97 o
  -7  10   8        463.46        440.73        26.27 o
  -6  10   8         27.67         39.47         9.19 o
  -5  10   8        251.63        237.83        13.55 o
  -4  10   8        279.62        278.50        21.06 o
  -3  10   8         88.86         98.43        16.65 o
  -2  10   8        284.89        277.73        11.87 o
  -1  10   8         74.36         69.42         5.96 o
   0  10   8        273.52        257.71        19.77 o
   1  10   8          0.49          2.55         5.53 o
   2  10   8         47.22         51.93         8.35 o
   3  10   8        192.13        200.72        16.24 o
   4  10   8        186.60        183.14        13.42 o
  -8  11   8        657.50        579.76        21.01 o
  -7  11   8        566.69        503.41        27.96 o
  -6  11   8          0.66          2.22         5.93 o
  -5  11   8        271.18        245.63        13.75 o
  -4  11   8         11.58          3.51         5.52 o
  -3  11   8         59.10         50.11         9.34 o
  -2  11   8        107.97        104.40         7.17 o
  -1  11   8        468.44        459.19        16.09 o
   0  11   8        190.82        190.63         9.71 o
   1  11   8         87.59         97.93         8.65 o
   2  11   8         90.34         70.80        10.67 o
   3  11   8        333.08        333.22        21.07 o
   4  11   8         66.02         83.13         6.01 o
  -8  12   8        392.03        356.97        19.75 o
  -7  12   8        103.70         86.96        10.79 o
  -6  12   8        350.06        326.77        22.08 o
  -5  12   8        265.03        245.17        13.64 o
  -4  12   8         37.81         36.12         8.30 o
  -3  12   8        310.07        277.41        20.87 o
  -2  12   8        119.50        121.87        16.64 o
  -1  12   8         26.48         20.90         3.96 o
   0  12   8        693.36        733.08        21.61 o
   1  12   8        113.77        115.93         7.23 o
   2  12   8        415.59        424.84        17.65 o
   3  12   8        300.05        303.73        13.43 o
   4  12   8         18.70         17.12         4.01 o
  -8  13   8        700.28        627.89        28.14 o
  -7  13   8          2.44          7.51         5.43 o
  -6  13   8        370.79        335.81        22.08 o
  -5  13   8         35.88         30.49         5.54 o
  -4  13   8        173.64        177.18        16.31 o
  -3  13   8         21.28          9.94         6.16 o
  -2  13   8        584.03        596.34        65.89 o
  -1  13   8        136.69        137.72         7.95 o
   0  13   8         83.99         88.75         6.43 o
   1  13   8         63.07         59.66         5.22 o
   2  13   8         78.95         77.28         6.95 o
   3  13   8         48.69         49.38         5.52 o
   4  13   8         48.85         48.30         5.98 o
  -7  14   8        228.76        219.63        15.27 o
  -6  14   8         29.30         36.23         7.80 o
  -5  14   8        233.49        204.59        11.99 o
  -4  14   8        187.13        146.35        14.75 o
  -3  14   8         28.75         20.37         6.89 o
  -2  14   8         39.63         38.49         8.44 o
  -1  14   8        248.62        273.91        19.18 o
   0  14   8         27.30         19.98         3.60 o
   1  14   8          7.25          2.97         2.63 o
   2  14   8         68.85         76.39         5.14 o
   3  14   8         51.34         50.98         7.23 o
  -7  15   8         15.14         15.95         4.88 o
  -6  15   8          7.35          3.34         4.58 o
  -5  15   8         98.38        108.10        11.03 o
  -4  15   8        124.21        133.11        13.79 o
  -3  15   8        282.49        286.29        20.81 o
  -2  15   8        365.12        340.16        22.83 o
  -1  15   8         66.64         73.11        10.41 o
   0  15   8         25.49         29.29         6.80 o
   1  15   8         68.81         73.80         8.56 o
   2  15   8        109.14        120.27         7.64 o
   3  15   8        216.84        234.86        14.17 o
  -7  16   8         33.81         26.78         4.97 o
  -6  16   8         34.66         31.74         6.68 o
  -5  16   8         75.65         72.08        12.06 o
  -4  16   8         15.35         13.49         6.67 o
  -3  16   8          4.96          4.48         5.75 o
  -2  16   8        407.21        405.31        25.07 o
  -1  16   8       1132.72       1174.91        51.60 o
   0  16   8          6.56          4.66         3.25 o
   1  16   8        141.19        135.71         8.31 o
   2  16   8         82.09         94.86         6.30 o
  -6  17   8         62.45         60.31         7.47 o
  -5  17   8        137.21        136.83        18.01 o
  -4  17   8         95.98        115.64        11.92 o
  -3  17   8         42.88         49.04         8.60 o
  -2  17   8          3.65          5.05         5.65 o
  -1  17   8         48.78         47.98         8.38 o
   0  17   8        153.87        139.84        12.52 o
   1  17   8         80.99         94.57         6.45 o
   2  17   8         31.43         33.62         3.56 o
  -6  18   8         32.40         36.25         5.51 o
  -5  18   8        104.50        109.57         7.10 o
  -4  18   8         49.81         57.01         5.75 o
  -3  18   8         34.54         30.67         6.69 o
  -2  18   8         90.56         91.32        10.44 o
  -1  18   8        511.44        538.83        27.84 o
   0  18   8        103.54        108.57        10.37 o
   1  18   8        393.74        439.06        22.01 o
  -5  19   8        213.36        233.50        13.93 o
  -4  19   8         94.82         93.11         6.39 o
  -3  19   8        301.36        350.58        20.13 o
  -2  19   8        209.10        249.98        16.46 o
  -1  19   8          5.80          7.02         4.46 o
   0  19   8          2.53          3.92         3.55 o
   1  19   8         58.66         63.93         6.55 o
  -4  20   8        119.03        124.19         6.67 o
  -3  20   8         28.28         32.29         3.82 o
  -2  20   8         19.93         20.25         4.82 o
  -1  20   8        221.17        240.02        14.69 o
   0  20   8         52.60         66.73         6.76 o
  -4 -18   9         85.71         88.71         7.55 o
  -3 -18   9        166.87        158.50        10.83 o
  -2 -18   9         64.01         59.77         6.41 o
  -5 -17   9         71.58         78.55         7.69 o
  -4 -17   9          8.96          5.96         2.53 o
  -3 -17   9        162.13        171.53         8.57 o
  -2 -17   9         59.37         62.48         7.36 o
  -1 -17   9        193.51        210.27        13.42 o
   0 -17   9         56.25         57.85         6.07 o
  -6 -16   9         49.66         56.91         6.47 o
  -5 -16   9         26.26         29.93         5.62 o
  -4 -16   9         47.43         39.47         6.92 o
  -3 -16   9        290.15        320.85        19.28 o
  -2 -16   9         96.84         84.17         9.45 o
  -1 -16   9        160.78        183.31        13.52 o
   0 -16   9        200.94        208.79        13.63 o
  -6 -15   9        195.88        206.20        13.80 o
  -5 -15   9        109.19        120.13        11.23 o
  -4 -15   9        217.09        211.70        15.77 o
  -3 -15   9        128.82        114.03        11.85 o
  -2 -15   9         67.87         78.27         9.82 o
  -1 -15   9         45.41         42.45         7.41 o
   0 -15   9         99.48        105.98        10.32 o
   1 -15   9         27.79         23.85         5.11 o
  -7 -14   9         21.93         19.13         4.70 o
  -6 -14   9          7.16          5.08         4.54 o
  -5 -14   9          1.98          4.90         5.17 o
  -4 -14   9        177.12        180.91        10.32 o
  -3 -14   9         30.57         40.97         5.88 o
  -2 -14   9         39.15         39.29         8.02 o
  -1 -14   9         42.43         45.07         8.42 o
   0 -14   9         27.22         24.75         6.03 o
   1 -14   9        150.10        155.52        12.28 o
  -7 -13   9        238.08        217.30         9.70 o
  -6 -13   9          8.76          7.40         5.19 o
  -5 -13   9          9.63          0.78         5.89 o
  -4 -13   9        206.03        177.18        10.76 o
  -3 -13   9         31.03         32.51         5.73 o
  -2 -13   9         48.99         67.00        19.88 o
  -1 -13   9         63.67         62.43         9.75 o
   0 -13   9        239.84        256.49        18.09 o
   1 -13   9          3.48          4.96         4.96 o
   2 -13   9         10.31          5.16         2.64 o
  -7 -12   9        237.17        235.08        10.73 o
  -6 -12   9         32.12         31.68         7.54 o
  -5 -12   9        331.29        322.69        14.74 o
  -4 -12   9         13.86          9.31         4.31 o
  -3 -12   9        187.13        187.55        11.60 o
  -2 -12   9        203.37        211.69        12.67 o
  -1 -12   9        264.29        290.00        26.65 o
   0 -12   9        131.01        157.88        14.58 o
   1 -12   9         25.50         20.47         6.30 o
   2 -12   9         27.21         33.89         4.63 o
   3 -12   9         48.42         49.11         5.87 o
  -8 -11   9        178.58        172.02        11.41 o
  -7 -11   9          9.93          9.50         3.41 o
  -6 -11   9        158.16        166.22        14.51 o
  -5 -11   9        130.21        138.31         9.80 o
  -4 -11   9          4.24          0.88         4.55 o
  -3 -11   9         93.10         98.24         8.76 o
  -2 -11   9         67.34         56.31         8.83 o
  -1 -11   9         47.76         55.73         7.60 o
   0 -11   9        163.72        145.47        14.33 o
   1 -11   9        123.49        123.97         8.54 o
   2 -11   9         10.80          7.81         3.33 o
   3 -11   9        141.85        156.32        11.14 o
  -8 -10   9         90.24         86.57         5.83 o
  -7 -10   9        105.46        102.26         7.43 o
  -6 -10   9        235.65        242.59        18.16 o
  -5 -10   9         75.44         74.05         9.19 o
  -4 -10   9        227.57        216.68        12.75 o
  -3 -10   9        236.23        231.49        11.97 o
  -2 -10   9         24.30         26.35         5.72 o
  -1 -10   9        332.76        306.33        15.75 o
   0 -10   9        763.78        764.64        38.57 o
   1 -10   9        306.63        324.20        14.76 o
   2 -10   9        355.02        377.72        15.86 o
   3 -10   9        180.78        183.53        12.76 o
  -8  -9   9        238.04        234.81        10.47 o
  -7  -9   9        153.09        158.82        13.35 o
  -6  -9   9        174.37        186.93        15.41 o
  -5  -9   9         26.81         28.21         5.46 o
  -4  -9   9        351.55        323.67        17.08 o
  -3  -9   9         28.37         26.53         5.67 o
  -2  -9   9        145.63        127.37        10.16 o
  -1  -9   9         19.17         10.65         5.17 o
   0  -9   9         55.84         67.09        19.03 o
   1  -9   9         21.21         20.77         4.99 o
   2  -9   9         10.24         11.92         4.41 o
   3  -9   9         72.46         71.53         8.62 o
   4  -9   9         31.90         33.61         4.95 o
  -8  -8   9         61.45         65.11         7.86 o
  -7  -8   9        117.65        111.97        11.41 o
  -6  -8   9         86.89         86.78        10.67 o
  -5  -8   9        588.17        582.93        32.86 o
  -4  -8   9        656.14        688.16        28.11 o
  -3  -8   9        341.97        339.12        21.81 o
  -2  -8   9        546.50        557.35        28.00 o
  -1  -8   9        132.54        115.94         9.74 o
   0  -8   9        316.00        315.92        14.47 o
   1  -8   9        167.78        154.22        15.14 o
   2  -8   9        256.90        279.27        13.53 o
   3  -8   9        111.95        124.16        11.26 o
   4  -8   9        103.05         86.89         7.96 o
  -8  -7   9        122.39        105.11         7.06 o
  -7  -7   9          7.75          2.94         4.37 o
  -6  -7   9          8.07         10.40         6.07 o
  -5  -7   9        302.11        290.09        32.05 o
  -4  -7   9        170.62        174.47        10.39 o
  -3  -7   9         28.69         33.94         5.37 o
  -2  -7   9        266.81        278.13        12.39 o
  -1  -7   9         74.33         70.79         7.94 o
   0  -7   9          1.18          3.65         4.46 o
   1  -7   9        161.87        157.45        16.23 o
   2  -7   9         40.25         36.62         5.64 o
   3  -7   9         22.26         21.84         6.23 o
   4  -7   9         16.69         17.60         4.82 o
  -8  -6   9          3.88         -1.69         4.28 o
  -7  -6   9         59.21         68.23         9.41 o
  -6  -6   9        169.99        166.02        10.81 o
  -5  -6   9         89.51         77.06         7.86 o
  -4  -6   9        406.76        392.76        14.66 o
  -3  -6   9        382.93        349.53        13.85 o
  -2  -6   9        840.16        792.54        23.25 o
  -1  -6   9        295.87        287.12        12.51 o
   0  -6   9        352.00        333.91        13.20 o
   1  -6   9        435.32        448.13        19.29 o
   2  -6   9        168.94        141.86         9.80 o
   3  -6   9        143.68        141.07        12.63 o
   4  -6   9        116.39        133.15        10.69 o
  -8  -5   9         27.98         22.86         6.05 o
  -7  -5   9         37.14         48.08         6.16 o
  -6  -5   9        173.02        185.45        11.60 o
  -5  -5   9        112.21         98.39         8.63 o
  -4  -5   9        213.83        210.43        10.39 o
  -3  -5   9        111.73        105.44         8.88 o
  -2  -5   9        114.56        116.57         9.39 o
  -1  -5   9        387.06        352.15        13.93 o
   0  -5   9        114.69        115.65         6.74 o
   1  -5   9         25.70         26.39         5.60 o
   2  -5   9         42.03         41.55         6.12 o
   3  -5   9         51.79         44.94         8.28 o
   4  -5   9         28.60         29.85         5.95 o
  -9  -4   9         77.96         64.79         7.22 o
  -8  -4   9         69.03         69.90         6.25 o
  -7  -4   9         47.77         65.27        10.20 o
  -6  -4   9         27.93         36.74         7.60 o
  -5  -4   9         14.48          6.78         7.74 o
  -4  -4   9         50.44         39.38         6.17 o
  -3  -4   9        366.17        351.02        16.06 o
  -2  -4   9        481.64        461.35        16.24 o
  -1  -4   9        920.86        887.34        25.11 o
   0  -4   9        232.78        234.45         9.37 o
   1  -4   9       1510.46       1488.11        31.39 o
   2  -4   9        313.74        291.64        14.39 o
   3  -4   9        159.88        172.25        14.66 o
   4  -4   9        352.28        353.81        19.56 o
  -9  -3   9         52.46         46.79         6.35 o
  -8  -3   9         32.65         37.39         8.19 o
  -7  -3   9         69.76         65.80        10.01 o
  -6  -3   9          4.33          3.05         4.91 o
  -5  -3   9        111.96        104.38         8.41 o
  -4  -3   9         16.20         16.43         5.47 o
  -3  -3   9        122.51        127.46         9.44 o
  -2  -3   9        168.96        153.01        10.49 o
  -1  -3   9        839.58        813.13        23.52 o
   0  -3   9         44.11         41.54         4.35 o
   1  -3   9         40.44         30.74         6.39 o
   2  -3   9          8.96         10.75         4.49 o
   3  -3   9         79.48         75.61        10.26 o
   4  -3   9         25.45         31.59         6.35 o
  -9  -2   9         13.35         14.12         4.34 o
  -8  -2   9         69.60         66.66        10.02 o
  -7  -2   9         35.00         40.09         8.29 o
  -6  -2   9        187.12        226.15        18.32 o
  -5  -2   9        505.27        545.61        21.47 o
  -4  -2   9         68.14         68.87        10.01 o
  -3  -2   9         87.20         88.05         8.33 o
  -2  -2   9        407.94        423.60        15.15 o
  -1  -2   9        418.32        394.30        22.84 o
   0  -2   9         22.01         24.58         3.20 o
   1  -2   9        101.65        103.05         9.71 o
   2  -2   9         35.17         30.02        11.97 o
   3  -2   9         99.54         88.02        10.90 o
   4  -2   9         19.59         18.40         5.81 o
  -9  -1   9          8.99          9.35         5.03 o
  -8  -1   9        166.41        174.29        15.23 o
  -7  -1   9        638.94        699.68        36.36 o
  -6  -1   9        316.99        355.28        23.78 o
  -5  -1   9        547.87        592.33        25.90 o
  -4  -1   9         17.54         18.80         6.69 o
  -3  -1   9        209.11        234.74        14.43 o
  -2  -1   9         88.46         92.22         6.84 o
  -1  -1   9        332.36        321.42        11.10 o
   0  -1   9         35.11         33.53         4.29 o
   1  -1   9         22.23         16.19         4.24 o
   2  -1   9         40.11         36.21         5.54 o
   3  -1   9         61.85         55.68         9.32 o
   4  -1   9        125.28        121.17        11.04 o
  -9   0   9          1.38         -0.01         4.26 o
  -8   0   9         25.91         24.44         7.55 o
  -7   0   9         35.57         47.84         9.51 o
  -6   0   9         31.60         32.28         7.79 o
  -5   0   9         74.12         83.22         7.60 o
  -4   0   9          0.29         -1.36         5.63 o
  -3   0   9        161.53        167.24        15.27 o
  -2   0   9         14.41         13.95         3.42 o
  -1   0   9        207.88        210.82         8.73 o
   0   0   9        103.54         95.42         7.89 o
   1   0   9        855.69        904.05        24.65 o
   2   0   9         12.08          6.68         4.66 o
   3   0   9        573.33        538.97        28.96 o
   4   0   9        388.59        400.27        21.81 o
  -9   1   9          4.95          3.91         4.10 o
  -8   1   9        173.50        181.37        15.53 o
  -7   1   9        635.91        685.62        35.99 o
  -6   1   9        318.71        344.41        23.42 o
  -5   1   9        527.25        541.21        21.47 o
  -4   1   9         14.02         15.19         6.79 o
  -3   1   9        208.30        231.44        13.30 o
  -2   1   9         99.89         84.88         6.44 o
  -1   1   9        302.70        300.90        10.61 o
   0   1   9         28.44         25.37         4.83 o
   1   1   9         15.18         18.12         4.69 o
   2   1   9         38.62         36.68         8.26 o
   3   1   9         52.23         43.96         8.71 o
   4   1   9        124.24        136.93        11.76 o
  -9   2   9         18.25         15.84         3.55 o
  -8   2   9         71.10         66.72        10.02 o
  -7   2   9         33.96         40.48         8.89 o
  -6   2   9        177.33        196.06        17.15 o
  -5   2   9        480.09        555.66        21.90 o
  -4   2   9         38.39         39.79         8.80 o
  -3   2   9         76.69         83.66         8.38 o
  -2   2   9        455.68        433.53        15.55 o
  -1   2   9        386.28        355.52        13.59 o
   0   2   9         31.13         29.58         5.31 o
   1   2   9         87.85         72.84         7.46 o
   2   2   9         37.39         32.95         5.49 o
   3   2   9        103.81         89.45        11.16 o
   4   2   9         24.10         20.28         5.82 o
  -9   3   9         45.82         48.45         4.99 o
  -8   3   9         41.68         42.68         8.30 o
  -7   3   9         75.08         64.97        10.27 o
  -6   3   9          7.87          8.06         5.56 o
  -5   3   9        124.86        126.23         9.47 o
  -4   3   9         10.89         11.52         6.44 o
  -3   3   9        107.10        116.78         9.66 o
  -2   3   9        131.84        129.14         7.91 o
  -1   3   9        919.07        897.57        29.74 o
   0   3   9         34.05         34.07         4.59 o
   1   3   9         37.84         24.55         5.45 o
   2   3   9         10.32         14.33         4.68 o
   3   3   9         66.61         71.12         9.96 o
   4   3   9         34.74         36.41         6.53 o
  -9   4   9         73.26         74.17         5.84 o
  -8   4   9         63.13         60.84         6.40 o
  -7   4   9         50.77         58.80         9.84 o
  -6   4   9         28.20         44.96         8.74 o
  -5   4   9         14.61         15.79         4.32 o
  -4   4   9         64.20         49.29         9.18 o
  -3   4   9        406.30        366.48        29.25 o
  -2   4   9        530.08        468.13        20.15 o
  -1   4   9        918.90        912.32        26.40 o
   0   4   9        276.88        265.19        11.43 o
   1   4   9       1487.05       1403.50        42.68 o
   2   4   9        321.81        304.74        14.80 o
   3   4   9        129.69        133.01         8.84 o
   4   4   9        335.10        363.01        19.79 o
  -9   5   9         22.80         29.09         3.77 o
  -8   5   9         40.26         48.19         5.70 o
  -7   5   9         31.13         35.84         8.30 o
  -6   5   9        162.44        173.52        15.84 o
  -5   5   9         84.32         86.65         8.70 o
  -4   5   9        188.53        210.07        17.53 o
  -3   5   9        104.15        116.60         9.89 o
  -2   5   9        121.56        118.65        12.99 o
  -1   5   9        358.80        365.57        12.17 o
   0   5   9        108.95         99.71         6.08 o
   1   5   9         30.66         33.31         6.82 o
   2   5   9         47.10         51.75         7.09 o
   3   5   9         52.89         48.04         5.83 o
   4   5   9         33.58         40.90         6.69 o
  -9   6   9          5.68          4.76         3.69 o
  -8   6   9          1.91          0.51         3.15 o
  -7   6   9         59.58         72.52        10.63 o
  -6   6   9        165.92        172.69        10.66 o
  -5   6   9         89.02         80.56         7.76 o
  -4   6   9        399.31        422.21        30.73 o
  -3   6   9        372.91        395.02        18.36 o
  -2   6   9        790.16        731.58        27.08 o
  -1   6   9        307.61        290.37        10.63 o
   0   6   9        349.44        332.09        11.42 o
   1   6   9        432.73        414.64        18.29 o
   2   6   9        178.90        157.56        10.48 o
   3   6   9        149.96        147.83         9.06 o
   4   6   9        123.47        156.00        11.53 o
  -9   7   9          5.40          4.88         3.33 o
  -8   7   9        115.67        121.97         7.91 o
  -7   7   9          7.66          5.41         5.93 o
  -6   7   9          6.67          9.40         3.92 o
  -5   7   9        298.80        310.03        12.49 o
  -4   7   9        166.65        168.08        15.10 o
  -3   7   9         33.50         72.86        12.55 o
  -2   7   9        310.01        283.46        15.00 o
  -1   7   9         92.63         94.48         6.07 o
   0   7   9          6.15          3.90         3.17 o
   1   7   9        177.41        163.19        11.00 o
   2   7   9         39.75         42.27         6.17 o
   3   7   9         14.12         16.67         4.37 o
  -8   8   9         62.93         75.23         9.22 o
  -7   8   9        122.20        133.85        13.32 o
  -6   8   9         94.39         87.51         7.74 o
  -5   8   9        589.71        604.24        23.18 o
  -4   8   9        707.84        772.78        27.30 o
  -3   8   9        386.08        411.82        27.47 o
  -2   8   9        521.08        552.44        32.51 o
  -1   8   9        138.14        138.18         8.33 o
   0   8   9        299.46        293.32        10.58 o
   1   8   9        143.31        138.76         8.26 o
   2   8   9        236.52        270.53        13.67 o
   3   8   9         93.82        111.46        10.93 o
   4   8   9         93.04         93.79         8.41 o
  -8   9   9        237.88        258.02        16.57 o
  -7   9   9        150.54        163.75        14.37 o
  -6   9   9        169.20        184.60        10.83 o
  -5   9   9         44.85         41.23         5.69 o
  -4   9   9        359.83        361.02        16.61 o
  -3   9   9         22.77         24.95         6.79 o
  -2   9   9        145.62        146.03        15.67 o
  -1   9   9         20.34         18.13         4.11 o
   0   9   9         72.25         63.60         5.69 o
   1   9   9         13.53          3.84         4.72 o
   2   9   9          7.86          7.70         4.58 o
   3   9   9         70.66         67.77         6.07 o
  -8  10   9         95.59         89.69         9.03 o
  -7  10   9        107.63        110.37        11.49 o
  -6  10   9        238.69        220.39        11.72 o
  -5  10   9         69.43         67.46         7.00 o
  -4  10   9        207.73        214.96        12.13 o
  -3  10   9        236.74        228.91        18.03 o
  -2  10   9         26.02         41.16        10.02 o
  -1  10   9        349.84        344.40        13.22 o
   0  10   9        752.35        775.48        21.96 o
   1  10   9        319.83        324.25        15.34 o
   2  10   9        352.92        395.31        16.39 o
   3  10   9        175.43        188.41         9.47 o
  -8  11   9        175.37        177.60        12.11 o
  -7  11   9         18.47         16.89         6.09 o
  -6  11   9        150.57        159.08         9.72 o
  -5  11   9        123.62        117.79         8.96 o
  -4  11   9          4.50          5.77         3.34 o
  -3  11   9         84.88         92.90        11.22 o
  -2  11   9         90.66         83.43         7.95 o
  -1  11   9         31.55         33.04         4.49 o
   0  11   9        178.22        172.50         8.57 o
   1  11   9        113.77        109.83         8.52 o
   2  11   9          9.88         10.32         3.81 o
   3  11   9        140.92        176.33         8.71 o
  -7  12   9        235.64        213.62        14.97 o
  -6  12   9         34.64         29.57         4.55 o
  -5  12   9        320.34        303.07        14.42 o
  -4  12   9          9.01          4.92         3.43 o
  -3  12   9        176.95        161.56        14.97 o
  -2  12   9        209.16        220.40        35.44 o
  -1  12   9        305.97        301.54        11.80 o
   0  12   9        147.69        149.68         9.84 o
   1  12   9         27.16         23.58         4.56 o
   2  12   9         27.43         34.76         4.62 o
   3  12   9         48.35         57.47         6.71 o
  -7  13   9        233.30        232.63        15.04 o
  -6  13   9         12.21         10.43         3.43 o
  -5  13   9         13.34         12.18         4.21 o
  -4  13   9        194.30        178.41        10.58 o
  -3  13   9         23.41         20.21         6.17 o
  -2  13   9         58.31         50.39         8.41 o
  -1  13   9         68.07         79.66         5.87 o
   0  13   9        225.96        241.32        14.52 o
   1  13   9          1.64          4.43         3.15 o
   2  13   9          9.18          4.89         2.82 o
  -7  14   9         23.59         26.54         4.99 o
  -6  14   9          6.78          6.44         2.94 o
  -5  14   9          1.30          1.23         3.47 o
  -4  14   9        173.62        168.23        10.01 o
  -3  14   9         24.72         22.82         6.56 o
  -2  14   9         47.97         42.10         7.80 o
  -1  14   9         54.99         60.01         5.99 o
   0  14   9         26.77         31.77         3.63 o
   1  14   9        154.56        180.51         9.29 o
   2  14   9        100.74        111.16         9.34 o
  -6  15   9        195.62        190.28         8.84 o
  -5  15   9        116.18        122.99         8.05 o
  -4  15   9        212.54        216.93        11.06 o
  -3  15   9        118.92        133.39        12.71 o
  -2  15   9         74.19         67.84         9.04 o
  -1  15   9         39.04         32.89         4.58 o
   0  15   9         82.78         92.42         9.18 o
   1  15   9         33.52         31.01         5.63 o
  -6  16   9         41.43         36.08         5.33 o
  -5  16   9         24.13         28.34         4.05 o
  -4  16   9         39.28         42.75         4.98 o
  -3  16   9        333.27        364.58        21.37 o
  -2  16   9         81.79         91.70         9.91 o
  -1  16   9        140.60        154.46         8.49 o
   0  16   9        177.11        199.33        13.29 o
  -5  17   9         72.83         76.54         5.33 o
  -4  17   9         11.84         11.22         2.88 o
  -3  17   9        143.78        176.63        13.24 o
  -2  17   9         79.18         70.37         8.25 o
  -1  17   9        205.62        214.81         9.58 o
   0  17   9         75.17         78.98         7.42 o
  -4  18   9         84.83         87.28         8.20 o
  -3  18   9        182.09        199.76        13.21 o
  -2  18   9         48.97         47.77         6.15 o
  -1  18   9        282.11        359.07        18.37 o
  -4 -16  10         33.89         33.54         5.10 o
  -3 -16  10         36.48         34.47         5.43 o
  -2 -16  10         25.75         28.53         4.92 o
  -5 -15  10         23.96         34.74         5.34 o
  -4 -15  10         25.44         28.36         5.30 o
  -3 -15  10          4.22          2.35         3.97 o
  -2 -15  10         48.96         52.16         7.00 o
  -1 -15  10         13.05         17.35         4.68 o
  -6 -14  10         23.32         26.85         4.65 o
  -5 -14  10         12.62         13.46         4.68 o
  -4 -14  10         27.63         30.09         6.27 o
  -3 -14  10        317.25        314.27        18.79 o
  -2 -14  10         45.70         46.04         7.32 o
  -1 -14  10        180.47        202.45        13.82 o
   0 -14  10         55.33         69.90         7.35 o
  -6 -13  10          8.08         15.10         4.46 o
  -5 -13  10         83.95        101.35        10.03 o
  -4 -13  10        465.37        490.44        17.94 o
  -3 -13  10         42.90         50.64        10.68 o
  -2 -13  10        115.55        120.73        11.71 o
  -1 -13  10         19.33         28.85         6.62 o
   0 -13  10         99.73        122.82        10.62 o
   1 -13  10        163.63        185.54        12.02 o
  -6 -12  10         52.77         58.68         7.46 o
  -5 -12  10          2.15          0.61         3.14 o
  -4 -12  10         27.42         28.50         4.83 o
  -3 -12  10         86.36         80.01         7.38 o
  -2 -12  10         87.81        130.33        31.90 o
  -1 -12  10         16.96         15.70         6.44 o
   0 -12  10         48.48         50.96         7.71 o
   1 -12  10          6.14          5.98         4.17 o
  -7 -11  10         12.47         11.55         3.99 o
  -6 -11  10         14.23         24.31         5.99 o
  -5 -11  10        193.40        195.55        10.56 o
  -4 -11  10        407.71        409.29        17.08 o
  -3 -11  10        129.45        128.93         9.38 o
  -2 -11  10          2.18          7.29         5.17 o
  -1 -11  10         42.98         57.19         9.41 o
   0 -11  10         71.88         74.77         9.61 o
   1 -11  10         38.09         49.36         7.09 o
  -7 -10  10          8.16          6.57         3.54 o
  -6 -10  10        169.79        176.74         9.43 o
  -5 -10  10         23.29         19.00         4.49 o
  -4 -10  10         20.54          9.25         4.54 o
  -3 -10  10        147.01        138.21         9.83 o
  -2 -10  10        515.88        526.76        20.93 o
  -1 -10  10        809.51        837.54        28.43 o
   0 -10  10        331.20        336.85        21.07 o
   1 -10  10        376.45        365.47        20.91 o
   2 -10  10         55.12         47.70         5.65 o
  -7  -9  10        337.78        322.42        18.05 o
  -6  -9  10         12.72          8.69         3.64 o
  -5  -9  10          8.88         11.50         6.34 o
  -4  -9  10         12.21          9.51         5.65 o
  -3  -9  10        141.47        140.78         8.72 o
  -2  -9  10        405.01        411.62        15.21 o
  -1  -9  10        294.48        314.07        18.99 o
   0  -9  10        425.14        450.23        25.70 o
   1  -9  10         11.46         13.37         3.46 o
   2  -9  10         33.40         38.64         5.72 o
  -7  -8  10        172.79        187.33         9.18 o
  -6  -8  10         76.84         84.96        10.42 o
  -5  -8  10         29.19         28.09         5.19 o
  -4  -8  10        115.74        113.96         9.19 o
  -3  -8  10         52.31         52.09         6.79 o
  -2  -8  10        219.84        205.32        17.64 o
  -1  -8  10         12.10         12.66         5.18 o
   0  -8  10        261.26        250.46        18.48 o
   1  -8  10         51.48         57.15         5.74 o
   2  -8  10        178.32        171.09         9.99 o
  -7  -7  10        237.07        256.92        11.39 o
  -6  -7  10        108.57        120.31         8.52 o
  -5  -7  10        125.45        123.63         9.34 o
  -4  -7  10         30.38         31.42         5.68 o
  -3  -7  10         19.78         24.26         5.67 o
  -2  -7  10         98.10         95.18         8.60 o
  -1  -7  10         70.92         66.07         7.40 o
   0  -7  10        595.61        645.28        33.22 o
   1  -7  10        111.97        124.92         8.41 o
   2  -7  10        156.20        163.09         8.95 o
   3  -7  10        385.74        382.46        18.60 o
  -7  -6  10         60.35         65.24         8.67 o
  -6  -6  10        182.69        190.36        10.81 o
  -5  -6  10        151.99        159.41        14.27 o
  -4  -6  10        380.51        414.61        24.13 o
  -3  -6  10        682.11        688.25        20.85 o
  -2  -6  10        295.68        297.83        15.38 o
  -1  -6  10        102.49         94.97         9.56 o
   0  -6  10         15.50         25.50        13.61 o
   1  -6  10        188.52        182.28        10.37 o
   2  -6  10        320.77        299.90        12.95 o
   3  -6  10        257.63        266.63        15.15 o
  -8  -5  10        228.80        255.56        14.66 o
  -7  -5  10         24.08         20.64         6.38 o
  -6  -5  10         71.74         69.31        10.32 o
  -5  -5  10         19.82         18.93         4.86 o
  -4  -5  10         61.87         64.03         6.32 o
  -3  -5  10        240.53        247.26        11.48 o
  -2  -5  10        308.33        306.63        12.90 o
  -1  -5  10        198.14        220.94        18.92 o
   0  -5  10        218.54        230.24        10.26 o
   1  -5  10          1.33         -0.80         3.72 o
   2  -5  10          0.78         -0.42         4.73 o
   3  -5  10         88.70         94.54         8.81 o
  -8  -4  10          2.60          5.58         3.94 o
  -7  -4  10         46.68         36.95         7.60 o
  -6  -4  10        110.64        124.94         9.02 o
  -5  -4  10         43.73         46.42         7.33 o
  -4  -4  10        678.69        681.17        20.59 o
  -3  -4  10        601.63        591.03        18.89 o
  -2  -4  10        627.43        636.27        24.97 o
  -1  -4  10        158.37        179.98        15.75 o
   0  -4  10        236.37        241.23        10.60 o
   1  -4  10         33.78         25.16         8.99 o
   2  -4  10         59.32         57.70         8.27 o
   3  -4  10        112.55        105.80         9.52 o
  -8  -3  10         18.71         17.91         4.92 o
  -7  -3  10         94.58        117.43         8.52 o
  -6  -3  10          4.94          8.33         4.39 o
  -5  -3  10        318.12        320.07        15.75 o
  -4  -3  10         55.96         42.45        28.10 o
  -3  -3  10        807.59        817.07        29.76 o
  -2  -3  10        149.77        153.87        10.40 o
  -1  -3  10        161.11        153.10        12.28 o
   0  -3  10        437.10        442.60        22.51 o
   1  -3  10        128.74        117.95         8.66 o
   2  -3  10        132.96        134.04        12.18 o
   3  -3  10         59.88         54.66         7.46 o
  -8  -2  10        161.40        177.00         9.43 o
  -7  -2  10         74.78         92.34        10.74 o
  -6  -2  10         22.62         31.41         6.81 o
  -5  -2  10        115.67        100.26        20.10 o
  -4  -2  10        565.29        554.85        29.77 o
  -3  -2  10        340.16        305.92        25.36 o
  -2  -2  10         15.01         15.42         4.39 o
  -1  -2  10         33.26         30.57         5.28 o
   0  -2  10        193.38        196.94         9.56 o
   1  -2  10          7.36          7.97         3.83 o
   2  -2  10          1.48          3.63         5.06 o
   3  -2  10        335.69        354.94        19.31 o
  -8  -1  10        217.13        234.26        11.22 o
  -7  -1  10         26.85         19.51         6.49 o
  -6  -1  10          6.48          5.95         4.81 o
  -5  -1  10        170.18        116.29        12.27 o
  -4  -1  10         23.93         18.85         7.83 o
  -3  -1  10        259.36        225.92        37.85 o
  -2  -1  10        106.77        112.03        22.11 o
  -1  -1  10        662.59        725.34        20.81 o
   0  -1  10        350.15        341.79        11.39 o
   1  -1  10        577.22        568.50        17.26 o
   2  -1  10         15.14         17.22         3.99 o
   3  -1  10        126.65        138.59        11.36 o
  -8   0  10        240.66        256.02        16.95 o
  -7   0  10         54.05         47.33         8.73 o
  -6   0  10         28.01         39.50         7.44 o
  -4   0  10        262.00        310.60        26.19 o
  -3   0  10         59.45         51.74         7.07 o
  -2   0  10        443.29        456.13        16.00 o
  -1   0  10       1249.74       1288.41        28.13 o
   0   0  10         46.39         34.92         5.16 o
   1   0  10        422.11        434.16        14.48 o
   2   0  10         83.07        100.48         7.63 o
   3   0  10         25.03         29.28         4.03 o
  -8   1  10        228.55        220.97        15.59 o
  -7   1  10         24.50         18.90         6.51 o
  -6   1  10          3.57          3.44         4.62 o
  -5   1  10        166.55        172.73        15.34 o
  -4   1  10         12.92         13.93         7.37 o
  -3   1  10        257.26        255.22        14.11 o
  -2   1  10         97.89        105.62         7.34 o
  -1   1  10        683.52        638.85        30.19 o
   0   1  10        319.80        286.90        11.74 o
   1   1  10        552.67        500.50        19.79 o
   2   1  10         24.68         14.91         3.99 o
   3   1  10        140.33        151.58         8.22 o
  -8   2  10        147.34        154.69         8.70 o
  -7   2  10         78.48         81.81        10.32 o
  -6   2  10         30.13         36.65         7.40 o
  -5   2  10        125.60        126.93        13.03 o
  -4   2  10        542.59        603.55        32.88 o
  -3   2  10        331.28        326.58        20.49 o
  -2   2  10         13.08          5.84         3.26 o
  -1   2  10         27.36         20.51         3.87 o
   0   2  10        212.21        184.76         9.22 o
   1   2  10         11.06          2.24         4.00 o
   2   2  10          2.78          2.41         3.76 o
   3   2  10        354.76        358.17        13.87 o
  -8   3  10         23.23         20.57         5.75 o
  -7   3  10         87.67        103.36        11.51 o
  -6   3  10          1.39         -1.28         4.47 o
  -5   3  10        318.13        341.59        22.34 o
  -4   3  10         54.29         52.15        10.19 o
  -3   3  10        783.71        823.95        23.79 o
  -2   3  10        151.74        150.14        10.68 o
  -1   3  10        156.27        149.93        10.68 o
   0   3  10        407.67        382.24        13.91 o
   1   3  10        122.09        111.27         8.72 o
   2   3  10        152.27        150.95         9.35 o
   3   3  10         61.73         63.34         5.44 o
  -8   4  10          3.59          3.95         4.03 o
  -7   4  10         40.24         38.75         7.53 o
  -6   4  10        122.08        126.99         8.61 o
  -5   4  10         48.85         48.40         9.02 o
  -4   4  10        676.31        738.05        37.55 o
  -3   4  10        604.85        625.25        19.67 o
  -2   4  10        631.24        636.90        24.37 o
  -1   4  10        147.69        139.48         8.94 o
   0   4  10        203.52        218.48        12.32 o
   1   4  10         22.11         14.77         4.37 o
   2   4  10         47.61         51.35         5.94 o
   3   4  10        112.56        118.70         7.23 o
  -8   5  10        219.38        251.01        16.00 o
  -7   5  10         26.92         29.22         7.09 o
  -6   5  10         70.67         75.69         6.75 o
  -5   5  10         18.14         14.83         6.22 o
  -4   5  10         61.41         67.37        11.13 o
  -3   5  10        242.03        281.46        23.47 o
  -2   5  10        309.40        294.70        15.19 o
  -1   5  10        201.73        181.85         9.31 o
   0   5  10        219.60        206.90         9.62 o
   1   5  10          0.39         -3.39         4.54 o
   2   5  10          1.68         -3.77         5.04 o
   3   5  10         93.68        109.72         6.82 o
  -8   6  10        155.53        173.63        12.70 o
  -7   6  10         67.44         67.09         8.89 o
  -6   6  10        167.03        174.06        10.05 o
  -5   6  10        153.27        157.59         9.91 o
  -4   6  10        373.90        385.46        24.61 o
  -3   6  10        649.34        642.05        34.04 o
  -2   6  10        309.38        293.94        15.17 o
  -1   6  10         89.90         80.44         6.44 o
   0   6  10          6.20          6.87         3.47 o
   1   6  10        209.71        200.19        11.61 o
   2   6  10        321.17        309.59        13.74 o
   3   6  10        281.44        316.21        17.39 o
  -8   7  10        121.30        136.27        10.82 o
  -7   7  10        246.20        292.21        18.58 o
  -6   7  10        105.12        114.18         7.99 o
  -5   7  10        104.46        111.22         8.28 o
  -4   7  10         26.32         33.35         7.94 o
  -3   7  10         33.31         32.67         8.67 o
  -2   7  10         94.95        102.93         9.05 o
  -1   7  10         72.22         77.77         7.58 o
   0   7  10        627.24        666.47        19.55 o
   1   7  10        103.39        126.57        12.03 o
   2   7  10        175.40        209.93        15.05 o
   3   7  10        343.25        401.50        19.95 o
  -8   8  10         69.42         72.47         7.45 o
  -7   8  10        152.33        175.39        13.64 o
  -6   8  10         90.73         84.76         6.86 o
  -5   8  10         26.58         29.48         4.91 o
  -4   8  10        130.26        130.25        13.61 o
  -3   8  10         65.47         62.00        10.42 o
  -2   8  10        193.36        223.25        36.05 o
  -1   8  10         10.00         17.22         4.89 o
   0   8  10        247.81        254.16        12.73 o
   1   8  10         64.83         54.63         8.87 o
   2   8  10        170.35        164.87        12.87 o
  -7   9  10        366.26        356.65        20.01 o
  -6   9  10         13.13          8.87         3.34 o
  -5   9  10          9.80         11.05         3.86 o
  -4   9  10          9.51          4.85         6.28 o
  -3   9  10        149.45        152.11        14.68 o
  -2   9  10        401.58        418.16        28.50 o
  -1   9  10        275.75        291.59        14.18 o
   0   9  10        432.99        474.03        27.04 o
   1   9  10         11.11          2.68         5.31 o
   2   9  10         31.99         35.36         6.14 o
  -7  10  10          4.66          3.77         3.52 o
  -6  10  10        159.86        164.54         9.05 o
  -5  10  10         24.22         23.89         4.36 o
  -4  10  10         13.15         10.16         6.65 o
  -3  10  10        152.78        158.60        14.71 o
  -2  10  10        498.99        548.93        33.66 o
  -1  10  10        821.49        875.71        65.60 o
   0  10  10        356.93        392.53        23.37 o
   1  10  10        405.37        454.33        24.36 o
   2  10  10         62.41         66.24         7.39 o
  -7  11  10         14.65          9.44         3.71 o
  -6  11  10          8.97         13.13         3.44 o
  -5  11  10        187.25        185.08         9.89 o
  -4  11  10        411.76        388.93        16.03 o
  -3  11  10        128.64        135.17        13.22 o
  -2  11  10          1.64          1.79         5.47 o
  -1  11  10         39.65         51.54        12.42 o
   0  11  10         68.16         92.67        10.46 o
   1  11  10         32.82         29.08         6.04 o
   2  11  10        119.84        121.26         9.27 o
  -6  12  10         50.08         48.94         4.63 o
  -5  12  10          1.90          4.79         3.23 o
  -4  12  10         31.87         36.87         5.04 o
  -3  12  10         85.01         72.93         9.73 o
  -2  12  10         86.09        102.64        10.88 o
  -1  12  10         17.32         31.28         7.75 o
   0  12  10         51.51         60.96         8.59 o
   1  12  10          4.24          9.18         4.60 o
  -6  13  10         13.92         13.36         4.01 o
  -5  13  10         95.39         99.32         6.59 o
  -4  13  10        474.24        470.91        17.38 o
  -3  13  10         53.75         51.92         5.28 o
  -2  13  10        122.39        109.91        10.52 o
  -1  13  10         18.05         27.95         5.73 o
   0  13  10        110.54        156.95        12.13 o
  -5  14  10         15.03         14.11         2.93 o
  -4  14  10         18.66         19.70         3.71 o
  -3  14  10        295.46        294.41        12.42 o
  -2  14  10         26.22         20.19         5.47 o
  -1  14  10        175.28        182.35        11.99 o
  -5  15  10         26.74         24.63         4.66 o
  -4  15  10         25.73         31.26         3.87 o
  -3  15  10          4.32          6.03         2.60 o
  -2  15  10         45.07         53.14         4.74 o
  -4  16  10         32.79         27.11         4.90 o
  -3  16  10         29.61         31.55         5.38 o
  -2  16  10         18.49         17.64         3.98 o
  -4 -13  11         78.99        103.08         8.49 o
  -3 -13  11        323.65        385.34        19.34 o
  -2 -13  11        237.44        290.05        15.80 o
  -5 -12  11         21.24         26.28         4.76 o
  -4 -12  11         38.39         46.91         6.32 o
  -3 -12  11         16.63         23.46         5.34 o
  -2 -12  11         43.83         61.45         7.41 o
  -1 -12  11         14.44         15.70         4.34 o
  -5 -11  11         93.83         94.49         6.09 o
  -4 -11  11          9.49         11.12         4.32 o
  -3 -11  11          3.36          8.67         4.90 o
  -2 -11  11         43.34         51.50         7.21 o
  -1 -11  11         32.78         44.65         6.50 o
   0 -11  11          2.26          5.33         3.39 o
  -5 -10  11        148.23        148.17         8.12 o
  -4 -10  11         82.30         83.23         6.61 o
  -3 -10  11         80.56         92.75         7.20 o
  -2 -10  11          6.30          2.32         4.31 o
  -1 -10  11         10.10         13.08         5.03 o
   0 -10  11         18.71         18.92         4.90 o
  -6  -9  11          8.07          4.10         2.50 o
  -5  -9  11         95.87         83.20         6.32 o
  -4  -9  11         68.98         68.84         6.31 o
  -3  -9  11          8.59         13.20         4.11 o
  -2  -9  11         89.25        108.28        17.71 o
  -1  -9  11         70.15         82.01         9.20 o
   0  -9  11         38.60         35.61         6.15 o
  -6  -8  11         13.54          7.46         4.97 o
  -5  -8  11         93.13         96.77         7.11 o
  -4  -8  11        111.79        106.58         7.74 o
  -3  -8  11        144.16        152.95        12.88 o
  -2  -8  11         18.10         22.81         4.85 o
  -1  -8  11        298.06        315.54        19.20 o
   0  -8  11        127.06        124.48        10.60 o
  -6  -7  11         14.53         12.48         4.80 o
  -5  -7  11         71.89         82.18         6.68 o
  -4  -7  11         55.12         63.06         6.45 o
  -3  -7  11        194.65        203.15        13.80 o
  -2  -7  11         27.75         22.95         4.90 o
  -1  -7  11         43.64         39.27         7.24 o
   0  -7  11         26.40         20.00         5.48 o
   1  -7  11         18.78         16.13         4.57 o
  -7  -6  11        212.13        222.88        13.65 o
  -6  -6  11          3.95          3.52         4.92 o
  -5  -6  11         65.67         67.46         6.36 o
  -4  -6  11        122.94        121.10         8.80 o
  -3  -6  11        126.33        122.52         9.11 o
  -2  -6  11         48.20         44.47         6.66 o
  -1  -6  11        370.58        397.78        16.64 o
   0  -6  11        248.35        260.28        16.82 o
   1  -6  11         35.90         41.51         6.19 o
  -7  -5  11         88.28         97.81         9.23 o
  -6  -5  11          4.81          5.30         5.25 o
  -5  -5  11         65.46         90.60        23.95 o
  -4  -5  11        551.04        607.59        24.57 o
  -3  -5  11         62.27         56.69         6.40 o
  -2  -5  11        140.60        147.65         9.88 o
  -1  -5  11         50.44         53.47         6.74 o
   0  -5  11          1.71         -1.87         4.53 o
   1  -5  11         67.87         60.76         6.77 o
  -7  -4  11        107.09        119.23        10.48 o
  -6  -4  11         67.67         74.91         9.93 o
  -5  -4  11         23.12         55.95        23.67 o
  -4  -4  11        273.15        328.95        31.64 o
  -3  -4  11        137.10        149.13        14.35 o
  -2  -4  11         15.08          7.31         4.30 o
  -1  -4  11        106.81        115.62         8.52 o
   0  -4  11         64.80         78.44        22.85 o
   1  -4  11        142.45        133.13        10.45 o
  -7  -3  11        182.39        187.29        13.65 o
  -6  -3  11         60.24         61.48         9.58 o
  -5  -3  11         70.18         97.90        15.28 o
  -4  -3  11        236.39        262.19        23.77 o
  -3  -3  11        192.21        194.04        12.63 o
  -2  -3  11        124.28        124.11         9.33 o
  -1  -3  11         80.07         79.23         6.99 o
   0  -3  11        180.33        217.81        34.63 o
   1  -3  11         93.81         81.90         8.50 o
   2  -3  11         70.70         69.15         6.85 o
  -7  -2  11         69.98         72.09         8.76 o
  -6  -2  11         72.18         88.93        10.68 o
  -5  -2  11        128.20        130.17         9.85 o
  -4  -2  11         37.57         22.65        26.01 o
  -3  -2  11         47.88         36.97        22.85 o
  -2  -2  11         11.57          2.76         5.28 o
  -1  -2  11        289.30        351.86        38.50 o
   0  -2  11          2.24          1.69         3.03 o
   1  -2  11        252.87        258.13        16.02 o
   2  -2  11        340.65        340.47        17.45 o
  -7  -1  11         82.67         85.57         9.62 o
  -6  -1  11         20.43         22.02         7.37 o
  -5  -1  11         55.68         54.30         7.16 o
  -4  -1  11         29.83         19.30         7.35 o
  -3  -1  11        763.28        711.10        98.14 o
  -2  -1  11         38.86         46.49         8.74 o
  -1  -1  11        222.98        237.76        18.52 o
   0  -1  11          6.24         47.50        44.29 o
   1  -1  11         39.52         37.07         6.70 o
   2  -1  11          5.03          2.80         3.40 o
  -7   0  11         20.80         23.16         3.85 o
  -6   0  11         10.81         10.90         5.87 o
  -5   0  11         21.12         19.69         7.33 o
  -4   0  11        110.54         95.68        32.82 o
  -3   0  11        597.84        578.65        34.29 o
  -2   0  11          5.24          3.94         5.13 o
  -1   0  11         14.31         15.61        19.51 o
   0   0  11         37.37         38.06         4.99 o
   1   0  11          6.98          2.76         2.68 o
   2   0  11         16.52         15.96         4.25 o
  -7   1  11         89.83         92.07         6.54 o
  -6   1  11         13.82         24.99         7.34 o
  -5   1  11         52.60         42.79        36.42 o
  -4   1  11         18.94         21.62         7.13 o
  -3   1  11        761.48        725.75        54.19 o
  -2   1  11         57.13         89.14        16.93 o
  -1   1  11        209.39        171.39        37.94 o
   0   1  11          7.47          6.79         3.45 o
   1   1  11         41.80         42.17         4.85 o
   2   1  11          8.45          5.26         4.05 o
  -7   2  11         67.66         65.10         5.56 o
  -6   2  11         82.88         89.80        10.87 o
  -5   2  11        136.19        102.29        40.86 o
  -4   2  11         42.79         30.98         6.26 o
  -3   2  11         45.67         50.27        22.85 o
  -2   2  11         19.41         46.84        10.11 o
  -1   2  11        297.47        334.64        16.24 o
   0   2  11          3.27          8.23         3.33 o
   1   2  11        254.89        252.25        11.41 o
   2   2  11        331.38        362.78        18.61 o
  -7   3  11        176.13        187.05         9.40 o
  -6   3  11         46.87         26.60        22.29 o
  -5   3  11         77.41         80.96         6.91 o
  -4   3  11        238.95        252.83        14.54 o
  -3   3  11        175.26        177.88        10.79 o
  -2   3  11        106.68        116.13        52.85 o
  -1   3  11         80.40         94.17         7.62 o
   0   3  11        173.81        173.72         8.09 o
   1   3  11         89.66         85.46         6.56 o
   2   3  11         67.83         80.23         8.01 o
  -7   4  11        104.73        117.68         7.21 o
  -6   4  11         75.03         56.33        31.32 o
  -5   4  11         20.62         30.04         9.09 o
  -4   4  11        256.62        271.87        13.36 o
  -3   4  11        139.26        142.42        13.94 o
  -2   4  11          9.68         31.14        23.82 o
  -1   4  11        100.40        108.20        48.80 o
   0   4  11         48.49         38.45         5.44 o
   1   4  11        133.19        141.15         8.59 o
  -7   5  11         91.87         94.18         8.47 o
  -5   5  11         70.80         57.11         6.04 o
  -4   5  11        563.05        572.28        25.49 o
  -3   5  11         69.57         65.14        10.16 o
  -2   5  11        142.76        176.21        30.91 o
  -1   5  11         52.42         37.63        38.00 o
   0   5  11          1.21          1.97         5.03 o
   1   5  11         64.01         52.85         7.43 o
  -7   6  11        205.42        205.58        10.41 o
  -6   6  11          6.65          2.34         6.59 o
  -5   6  11         78.98         80.73         6.78 o
  -4   6  11        117.24        124.98        12.33 o
  -3   6  11        111.30        145.03        13.58 o
  -2   6  11         55.37         84.94        30.41 o
  -1   6  11        379.07        337.58        47.26 o
   0   6  11        268.49        293.35        18.84 o
   1   6  11         34.12         36.15         6.43 o
  -7   7  11          2.16          1.48         3.45 o
  -6   7  11         17.53         30.11         4.90 o
  -5   7  11         69.81         68.58         6.05 o
  -4   7  11         57.77         55.37         8.75 o
  -3   7  11        201.43        202.27        15.80 o
  -2   7  11         28.02         37.42         7.55 o
  -1   7  11         49.74         46.26        28.65 o
   0   7  11         28.82         29.09         6.79 o
   1   7  11         18.26         15.04         4.77 o
  -6   8  11         13.22         10.32         2.77 o
  -5   8  11         95.73        102.86        10.12 o
  -4   8  11        111.78        106.80        10.83 o
  -3   8  11        159.11        180.39        14.58 o
  -2   8  11         12.89          7.88         5.37 o
  -1   8  11        279.81        314.13        30.79 o
   0   8  11        120.59        159.38        12.97 o
   1   8  11        104.17        147.10        11.02 o
  -6   9  11          5.20          7.46         3.30 o
  -5   9  11         91.06         81.84         9.00 o
  -4   9  11         77.36         68.83         8.91 o
  -3   9  11         15.84         14.68         6.22 o
  -2   9  11         86.16         90.65         9.83 o
  -1   9  11         88.77        112.72        31.21 o
   0   9  11         41.78         56.43         8.19 o
   1   9  11          4.84         14.46         4.39 o
  -5  10  11        140.13        147.49        11.43 o
  -4  10  11         76.17         81.33         9.08 o
  -3  10  11         99.90         96.41        10.09 o
  -2  10  11          8.56          7.76         4.75 o
  -1  10  11         13.46          6.35         5.50 o
   0  10  11         23.76         50.15         7.36 o
  -5  11  11         93.09         83.31         8.09 o
  -4  11  11          5.06          6.16         4.35 o
  -3  11  11          2.20          7.08         4.99 o
  -2  11  11         56.21         57.35         7.21 o
  -1  11  11         42.21         10.50         5.08 o
  -5  12  11         21.57         24.76         4.77 o
  -4  12  11         39.07         40.28         6.01 o
  -3  12  11         19.23         19.61         5.22 o
  -2  12  11         41.61         51.33         6.48 o
  -4  13  11         84.06         78.48         7.45 o
  -3  13  11        337.05        357.47        18.14 o
  -4  -8  12        193.05        227.85        14.21 o
  -3  -8  12        109.63        111.05        21.23 o
  -5  -7  12          8.01          6.94         4.21 o
  -4  -7  12         26.51         21.03         5.64 o
  -3  -7  12         39.57         39.82         8.15 o
  -2  -7  12         80.28         88.71         7.84 o
  -5  -6  12         43.09         36.62         6.25 o
  -4  -6  12        152.09        166.67        12.73 o
  -3  -6  12         34.54         43.05         4.42 o
  -2  -6  12        176.82        181.53        11.62 o
  -6  -5  12         56.89         49.16         6.19 o
  -5  -5  12         20.35          9.59         4.75 o
  -4  -5  12        254.86        294.02        27.67 o
  -3  -5  12         28.40         55.44        26.85 o
  -2  -5  12        100.35         98.79        16.25 o
  -6  -4  12         68.36         71.80         7.63 o
  -5  -4  12        143.31        171.67         9.02 o
  -4  -4  12         44.56        103.39        52.27 o
  -3  -4  12        104.67        178.39        48.89 o
  -2  -4  12         43.88         90.93        27.53 o
  -6  -3  12         73.14         77.85         8.08 o
  -5  -3  12         88.20        116.07        33.08 o
  -4  -3  12         26.80         76.67        51.53 o
  -3  -3  12        212.29        277.38        56.87 o
  -2  -3  12         52.61        135.50        74.36 o
  -1  -3  12        296.63        387.36        20.75 o
  -6  -2  12         26.41         32.25         5.79 o
  -5  -2  12         54.33         87.16        36.21 o
  -4  -2  12         82.62        149.34        60.03 o
  -3  -2  12        303.03        417.00        83.73 o
  -2  -2  12         35.27         96.33        58.17 o
  -1  -2  12         66.67        132.62        12.84 o
  -6  -1  12        420.44        429.53        21.81 o
  -5  -1  12        863.70        916.54        27.38 o
  -4  -1  12         89.36        118.34        25.70 o
  -3  -1  12         78.43        101.10        24.90 o
  -1  -1  12        133.01        204.24        14.47 o
  -6   0  12          1.82          9.15         4.69 o
  -5   0  12         14.37         20.20         5.39 o
  -4   0  12          0.06          6.28         4.21 o
  -3   0  12          3.96          3.81         4.39 o
  -2   0  12        178.66        219.43        16.28 o
  -6   1  12        411.86        421.25        21.38 o
  -5   1  12        855.06        883.41        27.93 o
  -4   1  12         87.69         81.39         9.07 o
  -3   1  12         69.12         50.84        16.51 o
  -2   1  12         57.78         98.32        11.89 o
  -1   1  12        137.77        193.76        13.77 o
  -6   2  12         24.04         19.84         4.91 o
  -5   2  12         42.15         35.00        18.66 o
  -4   2  12         83.01         79.50        18.18 o
  -3   2  12        312.57        293.32        19.23 o
  -2   2  12         59.24         42.53         9.48 o
  -1   2  12         78.45        114.38        10.76 o
  -6   3  12         75.93         71.37         7.42 o
  -5   3  12         92.48         70.75        21.70 o
  -4   3  12         21.83         16.59         4.75 o
  -3   3  12        215.93        141.31        12.97 o
  -2   3  12         68.19         39.44         8.60 o
  -1   3  12        286.30        313.52        17.19 o
  -5   4  12        135.43        113.64        23.39 o
  -4   4  12         48.03        -10.77        10.77 o
  -3   4  12        101.21         45.59         8.88 o
  -2   4  12         55.84         22.78         7.68 o
  -1   4  12         72.17         88.17         9.11 o
  -5   5  12         19.50         -8.49         8.49 o
  -4   5  12        237.57        165.81        12.99 o
  -3   5  12         31.12        -10.67        10.67 o
  -1   5  12         40.28         48.39         7.10 o
  -4   6  12        145.77         95.26         9.63 o
  -3   6  12         41.57        -10.27        10.27 o
  -2   6  12        145.42         89.71         9.53 o
  -2   7  12         95.95         56.98         7.13 o
  -4   8  12        200.17        142.41        10.94 o
  -2   8  12        159.05        120.72         9.48 o
                                                
